# Supplementary material for: Genome-wide analysis of interactions between ATP-dependent chromatin remodeling and histone modifications
Source: BMC Genomics. 2009 Jul 8;10:304. doi: 10.1186/1471-2164-10-304 (PMC2713269; doi:10.1186/1471-2164-10-304)
Supplement: Additional file 1 — Table S1. ORF names for the modification cohort genes, positive and negative remodeling cohort genes, targets of remodelers. [file 1471-2164-10-304-S1.xls]

## Sheet: Sheet1
Table S1 ORF names for the modification cohort genes, positive and negative remodeling cohort genes, targets of remodelers

## Sheet: Cohorts for modifications
H3K9acvsH3.YPD	H3K14acvsH3.YPD	H4acvsH3.YPD	H3K4me1vsH3.YPD	H3K4me2vsH3.YPD	H3K4me3vsH3.YPD	H3K36me3vsH3.YPD	H3K79me3vsH3.YPD	H3K4	H3K36	H2AK7	H2AZK14	H2BK11	H2BK16	H3Nterm	H3K9	H3K14	H3K18	H3K23	H3K27	H3K56	H4Nterm	H4K8	H4K12	H4K16
YAL060W	YAL069W	YAL060W	YAL061W	YAL002W	YAL013W	YAL069W	YAL069W	YAL040C	YAL022C	YAL036C	YAL044C	YAL027W	YAL021C	YAL060W	YAL021C	YAL021C	YAL021C	YAL047C	YAL021C	YAL021C	YAL062W	YAL021C	YAL021C	YAL058W
YAL047C	YAL068W-A	YAL047C	YAL055W	YAR069C	YAL005C	YAL068W-A	YAL068W-A	YBL024W	YAL011W	YAL035W	YAL040C	YAL021C	YAR002C-A	YBL093C	YAR002W	YAR002W	YBL061C	YAL027W	YAR002W	YAR035W	YAL060W	YAR002W	YAR002W	YAL047C
YAL044W-A	YAL001C	YAL044W-A	YAL042C-A	YAR070C	snR18	YAL042C-A	YAL036C	YBL003C	YAR050W	YAL034W-A	YAR009C	YBL083C	YAR003W	YBL092W	YBL061C	YBL058W	YBL060W	YAL021C	YAR053W	YBL040C	YAL040C	YBL091C	YAR027W	YAL021C
YBL093C	YAR002W	YAL013W	YAL037W	YAR071W	YBL093C	YAL037W	YAL016C-B	YBL002W	YBL074C	YAL021C	YBL097W	YBL082C	YAR027W	YBL028C	YBL060W	YBL028C	YBL028C	YAR002W	YAR069C	YBL028C	YBL074C	YBL090W	YAR030C	YAR002W
YBL092W	YBL093C	YBL059C-A	YAL034W-A	YBL066C	YBL092W	YAL036C	YAL016C-A	YBR008C	YBL062W	YAR002C-A	YBL096C	YBL081W	YBL091C	YBL027W	YBL028C	YBL027W	YBL027W	YAR002C-A	YBL028C	YBL027W	YBL072C	YBL057C	YAR033W	YAR069C
YBL072C	YBL092W	YBL058W	YAL016C-A	YBL031W	YBL072C	YAL034W-A	YBL102W	YBR021W	YBR026C	YAR003W	YBL094C	YBL061C	YBL090W	YBL026W	YBL027W	YBR035C	YBR035C	YAR003W	YBL027W	YBL011W	YBL055C	YBL056W	YAR069C	YBL091C
YBL071C-B	YBL072C	YBL039C	YAL012W	YBL003C	YBL071C-B	YAL016C-A	YBL051C	YBR157C	YBR027C	YBL061C	YBL072C	YBL060W	YBL061C	YBL003C	YBR035C	YBR163W	YBR163W	YBL061C	YBL001C	YBL006C	YBL054W	YBL021C	YBL058W	YBL090W
YBL071W-A	YBL071C-B	YBL022C	YBL100C	YBR068C	YBL071W-A	YAL011W	YBL050W	YCR020C-A	YBR063C	YBL060W	YBL062W	YBL057C	YBL060W	YBL002W	YBR068C	YBR216C	YBR188C	YBL060W	YBR035C	YBL005W	YBL017C	YBL020W	YBL057C	YBL058W
YBL059C-A	YBL071W-A	YBL020W	YBL098W	YBR091C	YBL069W	YAL005C	YBR096W	YCR020W-B	YBR068C	YBL057C	YBL017C	YBL056W	YBL057C	YBL001C	YBR083W	YBR217W	YBR189W	YBL057C	YBR044C	YBR008C	YBL016W	YBL007C	YBL056W	YBL028C
YBL058W	YBL069W	YBL017C	YBL012C	YBR127C	YBL059C-A	YAL002W	YBR129C	YCR030C	YBR079C	YBL056W	YBL016W	YBL028C	YBL056W	YBR009C	YBR162C	YBR223C	YDL184C	YBL056W	YBR068C	YBR009C	YBR053C	YBR035C	YBR035C	YBL027W
YBL028C	YBL059C-A	YBL007C	YBR013C	YBR134W	YBL050W	YBL100C	YBR141C	YDR069C	YBR080C	YBL028C	YBR009C	YBL027W	YBR029C	YBR010W	YBR162W-A	YBR226C	YDL180W	YBL028C	YBR163W	YBR010W	YBR157C	YBR104W	YBR231C	YBR104W
YBL026W	YBL058W	YBL006W-A	YBR051W	YBR211C	YBL039C-A	YBL098W	YBR184W	YDR179C	YBR099C	YBL027W	YBR010W	YBL021C	YBR030W	YBR068C	YBR196C	YBR227C	YDL136W	YBL027W	YBR188C	YBR015C	YBR158W	YBR188C	YBR233W	YBR144C
YBL017C	YBL039C-A	YBL005W	YBR089W	YBR238C	YBL039C	YBL093C	YBR191W-A	YDR179W-A	YBR101C	YBR029C	YBR067C	YBL020W	YBR104W	YBR069C	YBR231C	YBR228W	YDL097C	YBR035C	YBR189W	YBR016W	YBR293W	YBR189W	YCR030C	YBR145W
YBL016W	YBL028C	YBR030W	YBR119W	YBR281C	YBL038W	YBL092W	YBR198C	YDR220C	YBR119W	YBR030W	YBR069C	YBR029C	YBR120C	YBR082C	YBR233W	YBR231C	YDL095W	YBR120C	YBR208C	YBR057C	YCL035C	YBR231C	YCR082W	YBR216C
YBL007C	YBL027W	YBR056W	YBR124W	YBR282W	YBL032W	YBL074C	YBR199W	YDR222W	YBR122C	YBR042C	YBR082C	YBR030W	YBR144C	YBR083W	YDL184C	YBR233W	YDL083C	YBR166C	YBR209W	YBR068C	YCL034W	YBR233W	YDL197C	YBR217W
YBL005W	YBL026W	YBR061C	YBR127C	YCL043C	YBL028C	YBL028C	YBR236C	YDR284C	YBR124W	YBR144C	YBR153W	YBR052C	YBR145W	YBR157C	YDL136W	YBR236C	YDL082W	YBR216C	YDL184C	YBR069C	YCL030C	YCR075C	YDL196W	YBR223C
YBR009C	YBL017C	YBR109C	YBR145W	YCL042W	YBL027W	YBL005W-A	YBR237W	YDR285W	YBR123C	YBR145W	YBR158W	YBR144C	YBR188C	YBR158W	YDL097C	YBR237W	YDL081C	YBR217W	YDL180W	YBR119W	YCR030C	YCR082W	YDL184C	YBR226C
YBR010W	YBL016W	YBR110W	YBR161W	YCL040W	YBR076C-A	YBL005W-B	YBR246W	YDR440W	YBR169C	YBR223C	YBR197C	YBR145W	YBR189W	YBR196C	YDL095W	YCL029C	YDR036C	YBR223C	YDL136W	YBR157C	YDL136W	YDL136W	YDL136W	YBR227C
YBR085W	YBL007C	YBR155W	YBR169C	YCL039W	YBR077C	YBR027C	YCL046W	YDR479C	YBR178W	YBR226C	YCL037C	YBR188C	YBR216C	YBR238C	YDL083C	YCL028W	YDR037W	YBR226C	YDL083C	YBR181C	YDL119C	YDL083C	YDL097C	YBR228W
YBR157C	YBL005W	YBR191W	YBR184W	YCR020W-B	YBR078W	YBR045C	YCR076C	YDR480W	YBR177C	YBR227C	YCL036W	YBR189W	YBR217W	YCR030C	YDL082W	YDL097C	YDR102C	YBR227C	YDL082W	YBR196C	YDL117W	YDL082W	YDL095W	YBR231C
YBR162C	YBR008C	YBR191W-A	YBR195C	YCR032W	YBR085W	YBR068C	YDL225W	YDR532C	YBR246W	YBR228W	YCR024C-A	YBR216C	YBR223C	YDL184C	YDL049C	YDL095W	YDR103W	YBR228W	YDL052C	YBR203W	YDL083C	YDL056W	YDL083C	YBR233W
YBR163W	YBR009C	YBR238C	YBR197C	YCR060W	YBR135W	YBR099C	YDL176W	YDR538W	YCR014C	YBR231C	YCR037C	YBR217W	YBR226C	YDL136W	YDR102C	YDL083C	YDR127W	YCL029C	YDL051W	YBR230C	YDL082W	YDR086C	YDL082W	YBR236C
YBR191W	YBR010W	YBR261C	YBR213W	YCR075W-A	YBR151W	YBR113W	YDL162C	YEL029C	YCR024C-A	YBR233W	YDL239C	YBR223C	YBR227C	YDL133C-A	YDR103W	YDL082W	YDR173C	YCL028W	YDL049C	YBR260C	YDL067C	YDR127W	YDR125C	YBR237W
YBR191W-A	snR161	YBR263W	YBR220C	YDL171C	YBR155W	YBR118W	YDL159W-A	YEL028W	YDL235C	YCL037C	YDL167C	YBR226C	YBR228W	YDL133W	YDR127W	YDR127W	YDR174W	YCR075C	YDL048C	YCL025C	YDL066W	YDR178W	YDR126W	YCL017C
YBR196C	YBR155W	YBR276C	YBR287W	YDL170W	YBR188C	YBR119W	YDL152W	YEL025C	YDL228C	YCL036W	YDL134C	YBR227C	YBR231C	YDL125C	YDR173C	YDR173C	YDR226W	YDL184C	YDR086C	YCL024W	YDL061C	YDR226W	YDR127W	YCL001W-A
YBR196C-A	YBR157C	YBR279W	YCL039W	YDL071C	YBR191W-A	YBR120C	YDL148C	YEL024W	YDL217C	YCL029C	YDL128W	YBR228W	YBR233W	YDL124W	YDR174W	YDR174W	YDR339C	YDL180W	YDR102C	YCL010C	YDL060W	YDR304C	YDR226W	YCR075C
YBR196C-B	YBR166C	YCL036W	YCL038C	YDL003W	YBR192W	YBR121C-A	YDL147W	YEL001C	YDL191W	YCL028W	YDL104C	YBR231C	YCL037C	YDL119C	YDR205W	YDR226W	YDR340W	YDL136W	YDR103W	YCL009C	YDL048C	YDR339C	YDR303C	YDL083C
YBR208C	YBR168W	YCL011C	YCL030C	YDR003W-A	YCL058W-A	YBR188C	YDL131W	YER044C	YDL155W	YDL136W	YDL081C	YBR233W	YCL036W	YDL117W	YDR226W	YDR339C	YDR447C	YDL083C	YDR127W	YCR024C	YDL015C	YDR340W	YDR304C	YDL082W
YBR230C	YBR188C	YCL010C	YCL012C	YDR019C	YCL036W	YBR190W	YDL100C	YER103W	YDL152W	YDL097C	YDL069C	YCL059C	YCL029C	YDL083C	YDR339C	YDR340W	YDR448W	YDL082W	YDR173C	YCR024C-A	YDL014W	YDR468C	YDR339C	YDL054C
YBR238C	YBR191W	YCL007C	YCL001W-B	YDR036C	YCR024C	YBR191W	YDL098C	YER145C	YDL146W	YDL095W	YDL061C	YCL037C	YCL028W	YDL082W	YDR340W	YDR472W	YDR470C	YDL007W	YDR174W	YCR025C	YDR125C	YDR469W	YDR340W	YDL049C
YBR261C	YBR191W-A	snR43	YCR038W-A	YDR037W	YCR031C	YBR191W-A	YDL095W	YER146W	YDL136W	YDR014W	YDL060W	YCL036W	YDL238C	YDL067C	YDR470C	YEL053C	YDR471W	YDR014W	YDR226W	YCR030C	YDR126W	YDR472W	YDR472W	YDR058C
YBR263W	YBR196C	YCL005W	YCR049C	snR47	YDL209C	YBR195C	YDL074C	YER174C	YDL098C	YDR125C	YDL039C	YCL033C	YDL237W	YDL066W	YDR471W	YEL052W	YDR472W	YDR102C	YDR249C	YCR047C	YDR194C	YEL059C-A	YDR482C	YDR102C
YBR267W	YBR196C-A	YCR031C	YCR075W-A	YDR058C	YDL208W	YBR197C	YDL073W	YGL209W	YDL096C	YDR126W	YDL038C	YCL032W	YDL180W	YDL061C	YDR472W	YER071C	YDR482C	YDR103W	YDR260C	YCR048W	YDR195W	YEL058W	YDR483W	YDR103W
YCL036W	YBR196C-B	snR189	YCR076C	YDR069C	YDL207W	YCL044C	YDL071C	YGL016W	YDL093W	YDR127W	YDL015C	YCL029C	YDR014W	YDL060W	YDR482C	YER072W	YDR483W	YDR127W	YDR339C	YCR105W	YDR224C	YEL053C	YEL059C-A	YDR127W
YCL010C	YBR261C	YCR032W	YCR102C	YDR070C	YDL136W	YCL036W	YDL062W	YGR017W	YDL081C	YDR175C	YDL014W	YCL028W	YDR088C	YDL049C	YDR483W	YGL136C	YEL054C	YDR173C	YDR340W	YCR107W	YDR225W	YEL052W	YEL058W	YDR226W
YCL008C	YBR263W	YCR059C	YCR102W-A	YDR187C	YDL129W	YCL012C	YDL061C	YGR036C	YDL036C	YDR176W	YDR033W	YDL197C	YDR127W	YDL048C	YEL063C	YGL135W	YER071C	YDR174W	YDR470C	YDL083C	YDR233C	YER018C	YEL054C	YDR339C
YCL007C	YCL036W	YCR060W	YDL217C	YDR209C	YDL095W	YCR024C	YDL060W	YGR157W	YDL034W	YDR226W	YDR046C	YDL196W	YDR226W	YDL047W	YEL062W	YGL131C	YER072W	YDR226W	YDR471W	YDL082W	YDR234W	YER019W	YEL053C	YDR340W
snR43	YCL008C	YCR067C	YDL159C-B	YDR210W-A	YDL083C	YCR024C-B	YDL041W	YGR190C	YDL016C	YDR267C	YDR047W	YDL180W	YDR249C	YDR046C	YEL054C	YGL130W	YER116C	YDR306C	YDR472W	YDL067C	YDR298C	YER071C	YEL052W	YDR375C
YCL005W	YCL007C	YCR081C-A	YDL152W	YDR210W-B	YDL082W	YCR054C	YDL006W	YHL040C	YDR013W	YDR268W	YDR064W	YDL167C	YDR304C	YDR047W	YER001W	YGL128C	YER117W	YDR339C	YEL063C	YDL066W	YDR299W	YER072W	YER018C	YDR376W
YCR006C	snR43	YCR083W	YDL146W	YDR274C	YDL076C	YCR066W	YDR024W	YHL039W	YDR024W	YDR303C	YDR077W	YDL083C	YDR339C	YDR064W	YER018C	YGL127C	YER177W	YDR340W	YEL062W	YDL055C	YDR306C	YER174C	YER019W	YDR472W
YCR017C	YCL005W	YCR087W	YDL135C	YDR383C	YDL075W	YCR071C	YDR029W	YHR007C	YDR025W	YDR304C	YDR224C	YDL082W	YDR340W	YDR072C	YER019W	YGL126W	YFL024C	YDR468C	YEL036C	YDL012C	YDR352W	YFR008W	YER071C	YDR479C
YCR024C-B	YCR006C	YCR087C-A	YDL104C	YDR461W	YDL073W	YCR094W	YDR053W	YHR022C	YDR033W	YDR336W	YDR225W	YDL049C	YDR482C	YDR073W	YER071C	YGL100W	YFL023W	YDR469W	YEL027W	YDL010W	YDR354W	YGL242C	YER072W	YDR480W
YCR024C-A	YCR015C	YCR088W	YDL098C	YEL018C-A	YDL061C	YDL216C	YDR052C	YHR023W	YDR049W	YDR339C	YDR226W	YDR014W	YDR483W	YDR125C	YER072W	YGL050W	YGL128C	YDR470C	YER045C	YDR003W	YDR394W	YGL241W	YER135C	YEL059C-A
YCR031C	YCR019W	YDL240W	YDL096C	YER036C	YDL060W	YDL191W	YDR087C	YHR075C	YDR048C	YDR340W	YDR230W	YDR088C	YEL053C	YDR126W	YER170W	YGR081C	YGL127C	YDR471W	YER071C	YDR006C	YDR418W	YGL240W	YGL193C	YEL058W
YCR059C	YCR031C	YDL209C	YDL079C	YER037W	YDL052C	YDL185C-A	YDR167W	YHR076W	YDR063W	YEL053C	YDR360W	YDR125C	YEL052W	YDR127W	YER174C	YGR082W	YGL126W	YDR472W	YER072W	YDR007W	YDR524C	YGL237C	YGL191W	YEL054C
YCR063W	snR189	YDL207W	YDL068W	YER046W-A	YDL014W	YDL175C	YDR175C	YHR077C	YDR076W	YEL052W	YDR397C	YDR126W	YER071C	YDR186C	YER177W	YHL019C	YGR033C	YER018C	YER135C	YDR154C	YDR525W	YGL235W	YGL131C	YER001W
YDL209C	YCR032W	YDL143W	YDL062W	YER056C-A	YDL004W	YDL172C	YDR177W	YHR078W	YDR133C	YER018C	YDR398W	YDR127W	YER072W	YDR188W	YFR031C-A	YHL018W	YGR034W	YER019W	YER174C	YDR155C	YEL054C	YGL185C	YGL130W	YER071C
YDL207W	YCR059C	YDL136W	YDL034W	YER124C	YDR001C	YDL159W-A	YDR182W	YHR136C	YDR134C	YER019W	YDR441C	YDR205W	YGL131C	YDR224C	YGL193C	YHL001W	YGR081C	YER071C	YER177W	YDR156W	YEL017C-A	YGL128C	YGL128C	YER072W
YDL181W	YCR087C-A	YDL125C	YDL032W	YER137C	YDR013W	YDL154W	YDR189W	YHR137W	YDR245W	YER071C	YDR442W	YDR304C	YGL130W	YDR225W	YGL191W	YHR021C	YGR082W	YER072W	YFL024C	YDR157W	YEL017W	YGL127C	YGL127C	YER174C
YDL136W	YCR088W	YDL124W	YDL028C	YFL024C	YDR022C	YDL152W	YDR194W-A	YHR141C	YDR252W	YER072W	YDR447C	YDR306C	YGL100W	YDR233C	YGL136C	YHR021W-A	YGR154C	YER135C	YFL023W	YDR158W	YEL001C	YGL126W	YGL126W	YGL237C
YDL133W	YDL209C	YDL097C	YDL026W	YFL023W	YDR065W	YDL136W	YDR290W	YHR142W	YDR256C	YER135C	YDR448W	YDR336W	YGL018C	YDR234W	YGL135W	YHR058C	YGR155W	YER177W	YGL203C	YDR224C	YER003C	YGL050W	YGL100W	YGL235W
YDL124W	YDL207W	YDL083C	YDL023C	YGL208W	YDR102C	YDL129W	YDR291W	YJL158C	YDR289C	YER174C	YDR467C	YDR470C	YGL017W	YDR298C	YGL131C	YHR059W	YGR157W	YFR008W	YGL193C	YDR225W	YER004W	YGL042C	YGL050W	YGL185C
YDL083C	YDL167C	YDL082W	YDR018C	YGL186C	YDR147W	YDL098C	YDR355C	YJL137C	YDR298C	YGL242C	YDR472W	YDR471W	YGR081C	YDR299W	YGL130W	YIL152W	YGR162W	YGL242C	YGL191W	YDR226W	YER056C	YGR012W	YGR036C	YGL131C
YDL082W	YDL165W	YDL072C	YDR024W	YGL086W	YDR151C	YDL096C	YDR428C	YJL130C	YDR299W	YGL241W	YDR481C	YEL029C	YGR082W	YDR306C	YGL128C	YIR031C	YHL033C	YGL241W	YGL128C	YDR231C	YER056C-A	YGR014W	YGR057C	YGL130W
snR63	YDL136W	YDL070W	YDR029W	YGL049C	YDR152W	YDL083C	YDR431W	YJL108C	YDR308C	YGL240W	YDR482C	YEL028W	YGR162W	YDR384C	YGL127C	YJL190C	YHL019C	YGL240W	YGL127C	YDR232W	YER057C	YGR036C	YGR058W	YGL128C
YDL072C	YDL133W	YDL069C	YDR048C	YGL037C	YDR153C	YDL082W	YDR508C	YJL107C	YDR313C	YGL131C	YDR483W	YER018C	YGR168C	YDR385W	YGL126W	YJL189W	YHL018W	YGL131C	YGL126W	YDR525W-A	YER058W	YGR112W	YGR081C	YGL127C
YDL070W	YDL083C	YDL067C	YDR053W	YGL036W	YDR154C	YDL081C	YDR510W	YJL106W	YDR319C	YGL130W	YDR513W	YER019W	YHL001W	YDR418W	YGL070C	YKR022C	YHL001W	YGL130W	YGL050W	YDR543C	YER062C	YGR113W	YGR082W	YGL126W
YDL069C	YDL082W	YDL066W	YDR061W	YGR074W	YDR155C	YDL071C	YDR511W	YJL082W	YDR355C	YGL128C	YDR524C	YER071C	YHR058C	YDR417C	YGL068W	YKR023W	YHR019C	YGL100W	YGR033C	YEL046C	YER063W	YGR124W	YGR124W	YGL089C
YDL067C	YDL070W	YDL061C	YDR083W	YGR106C	YDR156W	YDL062W	YDR514C	YJR008W	YDR357C	YGL127C	YDR525W	YER072W	YHR059W	YDR419W	YGL050W	YKR052C	YHR020W	YGL050W	YGR034W	YEL045C	YER071C	YHR058C	YGR127W	YGL088W
YDL066W	YDL069C	YDL060W	YDR087C	YGR158C	YDR157W	YDL061C	YDR515W	YJR017C	YDR358W	YGL126W	YDR525W-A	YER135C	YHR199C	YDR447C	YGR033C	YLR020C	YHR021C	YGL020C	YGR057C	YEL044W	YER072W	YHR059W	YGR162W	YGL050W
YDL063C	YDL066W	YDL052C	YDR111C	YGR160W	YDR158W	YDL060W	YDR521W	YJR020W	YDR360W	YGL100W	YEL055C	YER174C	YHR200W	YDR448W	YGR034W	YLR021W	YHR021W-A	YGL019W	YGR058W	YEL040W	YER101C	YHR117W	YHL001W	YGL026C
YDL061C	YDL063C	YDR022C	YDR119W-A	YGR184C	YDR166C	YDL034W	YDR543C	YJR109C	YDR364C	YGL050W	YEL046C	YGL128C	YJR033C	YDR449C	YGR081C	YLR127C	YHR193C	YGR081C	YGR081C	YEL036C	YER102W	YIL152W	YHR021C	YGL024W
YDL060W	YDL061C	YDR023W	YDR142C	YHL009W-A	YDR167W	YDL032W	YER022W	YJR110W	YDR381W	YGR081C	YEL045C	YGL127C	YJR034W	YDR450W	YGR082W	YLR128W	YHR194W	YGR082W	YGR082W	YEL035C	YFL024C	YJL143W	YHR021W-A	YGR012W
YDL014W	YDL060W	YDR074W	YDR143C	YHL009W-B	YDR168W	YDL015C	YER122C	YKL201C	YDR422C	YGR082W	YEL044W	YGL126W	YJR133W	YDR470C	YGR094W	YLR323C	YIR015W	YGR162W	YGR124W	YEL034W	YFL023W	YJL020C	YHR196W	YGR014W
YDR012W	YDL015C	YDR127W	YDR149C	YHL006W-A	YDR173C	YDL013W	YER123W	YKL132C	YDR426C	YGR094W	YEL027W	YGL100W	YKL117W	YDR471W	YGR124W	YLR324W	YJL190C	YHL001W	YGR146C	YEL033W	YFL018C	YJL019W	YIL152W	YGR036C
YDR022C	YDL014W	YDR151C	YDR177W	YHR069C-A	YDR340W	YDR010C	YER127W	YKL109W	YDR427W	YGR185C	YEL007W	YGL050W	YKL032C	YDR500C	YGR157W	YLR423C	YJL189W	YHR021C	YGR157W	YEL017C-A	YFL017W-A	YJR014W	YIL051C	YGR081C
YDR023W	snR47	YDR152W	YDR182W-A	YHR126C	YDR373W	YDR013W	YER164W	YKL060C	YDR434W	YGR186W	YER043C	YGR081C	YKL031W	YDR501W	YGR162W	YLR424W	YJL148W	YHR021W-A	YGR162W	YEL017W	YFR003C	YJR015W	YIL050W	YGR082W
YDR036C	YDR078C	YDR155C	YDR185C	YHR151C	YDR418W	YDR024W	YER165C-A	YKR010C	YDR464W	YHR117W	YER056C	YGR082W	YKL030W	YDR524C	YGR181W	YMR224C	YJR014W	YHR058C	YGR177C	YEL007W	YFR004W	YJR033C	YIR031C	YGR112W
snR47	YDR127W	YDR157W	YDR187C	YHR152W	YDR428C	YDR025W	YER173W	YLR166C	YDR467C	YHR158C	YER071C	YGR162W	YLR020C	YDR525W	YGR233C	YNL297C	YJR060W	YHR059W	YGR181W	YER001W	YFR031C-A	YJR034W	YJL183W	YGR127W
YDR046C	YDR151C	YDR158W	YDR189W	YHR157W	YDR430C	YDR029W	YFR009W-A	YLR167W	YDR495C	YHR159W	YER072W	YHL001W	YLR021W	YDR525W-A	YHL033C	YNL295W	YJR104C	YIL152W	YGR202C	YER003C	YGL236C	YJR133W	YJL160C	YGR162W
YDR047W	YDR152W	YDR164C	YDR215C	YIL146C	YDR433W	YDR053W	YFR010W-A	YLR223C	YDR502C	YHR199C	YER155C	YHR021C	YLR127C	YEL071W	YHL001W	YNL294C	YJR105W	YJL148W	YGR203W	YER004W	YGL234W	YKL213C	YJL148W	YGR240C
YDR123C	YDR155C	YDR165W	YDR218C	YIL119C	YDR447C	YDR065W	YFR037C	YLR224W	YEL009C	YHR200W	YER177W	YHR021W-A	YLR128W	YEL063C	YHR012W	YNL293W	YJR123W	YJR033C	YHL001W	YER008C	YGL222C	YKL212W	YJL143W	YGR242W
YDR154C	YDR158W	YDR173C	YDR230W	YIL004C	YDR448W	YDR094W	YFR038W	YLR286C	YEL008W	YIL023C	YFL067W	YHR058C	YLR421C	YEL062W	YHR019C	YOL111C	YKL156W	YJR034W	YHR021C	YER009W	YGL195W	YKR084C	YKR052C	YGR274C
YDR155C	YDR165W	YDR299W	YDR239C	YIR015W	YDR470C	YDR149C	YGL246C	YLR365W	YEL006W	YIL022W	YFL039C	YHR059W	YLR422W	YEL054C	YHR020W	YOL110W	YKL152C	YJR133W	YHR021W-A	YER017C	YGL189C	YLR020C	YLR020C	YGR275W
YDR157W	YDR173C	YDR320C	YDR246W	snR128	snR13	YDR187C	YGL245W	YLR366W	YER036C	YJL031C	YFL030W	YHR168W	YLR423C	YEL046C	YHR021C	YOL055C	YKL082C	YKL213C	YIL023C	YER018C	YGL124C	YLR021W	YLR021W	YHR021C
YDR158W	YDR224C	YDR320W-B	YDR258C	snR190	YDR472W	YDR189W	YGL243W	YLR413W	YER037W	YJL030W	YFR032C-A	YHR199C	YLR424W	YEL045C	YHR021W-A	YOL040C	YKL081W	YKL212W	YIL022W	YER019W	YGL123W	YLR193C	YLR421C	YHR021W-A
YDR173C	YDR225W	YDR321W	YDR331W	YJL148W	YDR482C	YDR227W	YGL239C	YLR449W	YER060W-A	YJR002W	YGL214W	YHR200W	YLR451W	YEL044W	YHR024C	YOL039W	YKL054C	YKL159C	YIR001C	YER019C-A	YGR192C	YLR421C	YLR422W	YIL152W
YDR174W	YDR233C	YDR324C	YDR339C	YJL136W-A	YDR501W	YDR246W	YGL211W	YLR452C	YER074W	YJR033C	YGL193C	YJL068C	YMR071C	YEL007W	YHR025W	YOR221C	YKL032C	YKL156W	YIR015W	YER020W	YHR005C	YLR422W	YML077W	YIL063C
YDR179W-A	YDR234W	YDR325W	YDR344C	YJL088W	YDR511W	YDR271C	YGL193C	YMR145C	YER164W	YJR034W	YGL191W	YJL067W	YMR072W	YEL001C	YIL056W	YOR222W	YKL031W	YKL152C	YJL190C	YER046W	YHR021C	YMR200W	YMR277W	YIL056W
YDR186C	YDR306C	YDR340W	YDR355C	YJL050W	YDR524C	YDR272W	YGL172W	YMR265C	YFR033C	YJR060W	YGL189C	YJR033C	YMR166C	YER019C-A	YIL023C		YKL030W	YKL054C	YJL189W	YER053C-A	YHR021W-A	YMR224C	YNL297C	YIL025C
YDR188W	YDR381C-A	YDR363W	YDR360W	YJL006C	YDR524W-C	YDR360W	YGL152C	YMR266W	YGL214W	YJR133W	YGL188C	YJR034W	YMR167W	YER020W	YIL022W		YKR052C	YKL032C	YJL148W	YER056C	YHR085W	YMR264W	YNL295W	YIL024C
YDR224C	YDR397C	YDR397C	YDR377W	YJL005W	YDR525W	YDR395W	YGL149W	YMR306C-A	YGL188C	YKL213C	YGL110C	YJR060W	YMR211W	YER036C	YIR015W		YLL024C	YKL031W	YJR014W	YER071C	YHR141C	YNL294C	YNL294C	YIR001C
YDR225W	YDR418W	YDR398W	YDR395W	YJR054W	snR80	YDR396W	YGL138C	YMR307W	YGL168W	YKL212W	YGL109W	YJR133W	YMR224C	YER037W	YIR031C		YLR113W	YKL030W	YJR060W	YER072W	YHR142W	YNL293W	YNL293W	YJL190C
YDR233C	YDR448W	YDR418W	YDR396W	YJR130C	snR67	YDR428C	YGL087C	YMR319C	YGL150C	YKR057W	YGL076C	YKL213C	YNL292W	YER043C	YJR060W		YLR441C	YKR070W	YJR104C	YER088C	YHR179W	YOL055C	YNL143C	YJL189W
YDR234W	YDR470C	YDR428C	YDR427W	YJR152W	snR53	YDR430C	YGL044C	YNL283C	YGL148W	YKR084C	YGL031C	YKL212W	YOL111C	YER044C	YJR104C		YLR447C	YKR073C	YJR105W	YER093C-A	YHR203C	YOR026W	YNL142W	YJL143W
YDR299W	snR13	YDR470C	YDR431W	YKL166C	YEL035C	YDR433W	YGL014C-A	YNL282W	YGL147C	YLR421C	YGL030W	YKL156W	YOL110W	YER056C	YJR105W		YLR448W	YLR421C	YJR123W	YER094C	YHR204W	YOR221C	YOL055C	YJR033C
YDR355C	YDR472W	snR13	YDR434W	YKL165C-A	YEL026W	YDR470C	YGR006W	YNL278W	YGL132W	YLR422W	YGL029W	YKL032C	YOL055C	YER056C-A	YJR123W		YML064C	YLR422W	YKL213C	YER095W	YIL137C	YOR222W	YOL040C	YJR034W
YDR381C-A	YDR481C	YDR476C	YDR464W	YKL111C	YEL018C-A	snR13	YGR082W	YNL160W	YGL102C	YML039W	YGR124W	YKL031W	YOR026W	YER071C	YKL156W		YML063W	YLR423C	YKL212W	YER097W	YIL136W	YOR295W	YOL039W	YJR055W
YDR384C	YDR483W	YDR477W	YDR478W	YKL089W	YEL009C	YDR472W	YGR114C	YNL134C	YGL101W	YML040W	YGR154C	YKL030W	YOR221C	YER072W	YKL153W		YMR309C	YLR424W	YKL156W	YER098W	YIL135C	YOR348C	YOR175C	YJR060W
YDR385W	YDR501W	YDR481C	YDR484W	YKL084W	YEL008W	YDR484W	YGR115C	YOL002C	YGL085W	YMR078C	YGR155W	YKR048C	YOR222W	YER073W	YKL032C		YOL111C	YML077W	YKL153W	YER132C	YIL052C	YOR349W	YOR176W	YJR133W
YDR397C	YDR524C	YDR483W	YDR509W	YKL068W	YER013W	YDR495C	YGR136W	YOL001W	YGL058W	YMR079W	YGR162W	YLR423C	YPL096W	YER101C	YKL031W		YOL110W	YML039W	YKL152C	YER145C	YJL128C	YPL247C	YOR221C	YKL197C
YDR398W	YDR524C-B	YDR510C-A	YDR521W	YKL038W	YER028C	YDR507C	YGR137W	YOR004W	YGL045W	YMR200W	YGR279C	YLR424W	YPR033C	YER102W	YKL030W		YOL040C	YML040W	YKL054C	YER146W	YJL080C	YPL199C	YOR222W	YKL149C
YDR418W	YDR525W	YDR513W	YDR526C	YKR024C	YER056C-A	YDR509W	YGR163W	YOR277C	YGL025C	YMR309C	YGR282C	YMR071C	YPR034W	YER116C	YKR052C		YOL039W	YMR224C	YKL032C	YER158C	YJL048C	YPL198W	YOR348C	YKR052C
YDR448W	YDR524C-A	YEL071W	YEL064C	YKR025W	YER071C	YDR526C	YGR169C-A	YOR278W	YGL021W	YNL143C	YHL033C	YMR072W	YPR045C	YER117W	YKR084C		YOR221C	YNL294C	YKL031W	YER162C	YJL012C	YPL096W	YOR349W	YKR083C
YDR470C	YDR525W-A	YEL054C	YEL048C	YKR040C	YER089C	YEL064C	YGR170W	YOR285W	YGL008C	YNL142W	YHL007C	YMR157C	YPR046W	YER130C	YLR044C		YOR222W	YNL293W	YKL030W	YER177W	YJL004C	YPR082C	YPL094C	YLR014C
snR13	YDR527W	YEL045C	YEL047C	YKR042W	YER090W	snR80	YGR184C	YOR348C	YGL007W	YOR026W	YHL004W	YMR158W	YPR131C	YER131W	YLR120C		YPL250C	YNL292W	YKR071C	YFL024C	YJL003W	YPR083W	YPL093W	YLR015W
YDR475C	YDR543C	YEL043W	YEL037C	YLR064W	YER102W	YEL053W-A	YGR185C	YOR349W	YGR024C	YOR175C	YHR019C	YMR200W	YPR132W	YER145C	YLR447C		YPL199C	YOL040C	YLL024C	YFL023W	YJR017C		YPR045C	YLR020C
YDR481C	snR80	YER017C	YEL030C-A	YLR193C	YER116C	YEL047C	YGR265W	YOR355W	YGR060W	YOR176W	YHR020W	YNL292W	YPR166C	YER146W	YLR448W		YPL198W	YOL039W	YLR044C	YFL016C	YJR020W		YPR046W	YLR021W
YDR482C	YEL054C	YER019W	YEL006W	YLR272C	YER117W	YEL046C	YGR269W	YOR385W	YGR085C	YOR221C	YHR163W	YNL217W		YER177W	YML079W		YPL131W	YOR221C	YLR113W	YFL010C	YJR123W		YPR095C	YLR044C
YDR483W	snR67	YER056C-A	YER014C-A	YLR354C	YER126C	YEL044W	YGR270C-A	YPL053C	YGR116W	YOR222W	YHR173C	YOL111C		YFL024C	YML039W		YPL090C	YOR222W	YLR347C	YFL009W	YJR127C			YLR423C
YDR510C-A	YEL045C	YER071C	YER021W	YLR364C-A	YER127W	YEL037C	YGR284C	YPL052W	YGR114C	YOR296W	YHR174W	YOL110W		YFL023W	YML040W		YPL019C	YPL096W	YLR349W	YFR014C	YKL211C			YLR424W
YDR524C	YEL043W	YER072W	YER022W	YLR367W	YER131W	YEL035C	YHL008C	YPR156C	YGR115C	YPL199C	YHR179W	YOL055C		YFL022C	YMR116C		YPL018W	YPL019C	YLR436C	YFR017C	YKL198C			YML077W
YDR524C-B	YEL034W	YER094C	YER023C-A	snR44	snR4	YEL034W	YHL006W-A	YPR157W	YGR166W	YPL198W	YIL135C	YOR026W		YFL021W	YNL270C		YPR033C	YPL018W	YLR447C	YFR018C	YKL065C			YML039W
YDR525W	YER056C	YER095W	YER027C	YLR368W	YER133W	YEL033W	YHR027C		YGR192C	YPR107C	YIL134W	YOR175C		YFL018C	YNL268W		YPR034W	YPR033C	YLR448W	YFR019W	YKL064W			YML040W
YDR524C-A	YER056C-A	YER101C	YER044C-A	YLR399W-A	YER163C	YEL032W	YHR065C		YGR219W	YPR108W	YIL053W	YOR176W		YFL017W-A	YNL217W		YPR042C	YPR034W	YML064C	YFR031C-A	YKR052C			YMR200W
YDR525W-A	YER071C	YER102W	YER046W-A	YML084W	YER164W	YEL020W-A	YHR066W		YGR228W		YIL052C	YOR221C		YFR031C-A	YNL133C		YPR043W	YPR095C	YML063W	YFR032C-A	YLR089C			YNL294C
YDR527W	YER072W	YER116C	YER052C	YML038C	YER173W	YEL018C-A	YHR165W-A		YGR271W		YIR015W	YOR222W		YFR032C-A	YNL101W		YPR131C	YPR131C	YML039W	YFR033C	YLR090W			YNL293W
YEL071W	YER073W	YER117W	YER053C-A	YMR007W	YER178W	YEL009C	YIL148W		YHL033C		YJL192C	YPL232W		YGL236C	YNL017C		YPR132W	YPR132W	YML040W	YFR034C	YLR092W			YNL081C
snR80	YER102W	YER126C	YER079C-A	snR74	YFL039C	YEL008W	YIL142C-A		YHL005C		YJL191W	YPL096W		YGL234W	YNL016W		YPR145W	YPR145W	YMR071C	YFR036W	YLR195C			YOL040C
YEL053W-A	YER116C	YER127W	YER087C-B	snR73	YFL038C	YEL006W	YIL127C		YHL001W		YJL178C	YPL019C		YGL193C	YOL111C		YPR159W		YMR072W	YGL157W	YLR196W			YOL039W
YEL054C	YER117W	YER153C	YER088C-A	YMR013W-A	YFL037W	YER022W	YIL126W		YHR063C		YJL177W	YPL018W		YGL191W	YOL110W				YMR092C	YGL064C	YLR261C			YOL033W
YEL050C	YER131W	YER177W	YER090C-A	snR72	YFL034C-B	YER037W	YIL030W-A		YIL122W		YJL148W	YPR033C		YGL189C	YOL086C				YMR093W	YGL063W	YLR262C			YOR221C
snR53	snR4	YFL045C	YER109C	YMR038C	YFL034C-A	YER055C	YIL029W-A		YIL111W		YJL120W	YPR034W		YGL124C	YOL055C				YMR121C	YGL050W	YLR269C			YOR222W
YEL046C	YER153C	YFL034C-A	YER147C-A	YMR144W	YFL034W	YER074W	YJL204C		YIL087C		YJL015C	YPR045C		YGL123W	YOL040C				YNL270C	YGL048C	YLR271W			YOR258W
YEL045C	YER177W	YFL034W	YER165C-A	YMR181C	YFL033C	YER088C-A	YJL202C		YIL086C		YJL012C	YPR046W		YGL031C	YOL039W				YNL268W	YGL047W	YLR406C			YOR348C
YEL044W	YFL045C	YFL026W	YER172C-A	YMR182W-A	YFR003C	YER090C-A	YJL201W		YIL085C		YJR016C			YGL030W	YOR221C				YNL217W	YGL008C	YLR407W			YOR349W
YEL043W	YFL034C-B	YFL024C	YER179W	YMR190C	YFR032C	YER116C	YJL197C-A		YIL084C		YJR018W			YGR027C	YOR222W				YOL111C	YGL007W	YLR447C			YPL214C
YEL036C	YFL034C-A	YFL023W	YFL057C	YMR205C	YFR032C-A	snR4	YJL175W		YIL053W		YKL181W			YGR027W-A	YOR348C				YOL110W	YGR005C	YLR448W			YPL213W
YEL034W	YFL034W	YFL018C	YFL036W	YMR211W	YFR039C	YER137C	YJL020W-A		YIR016W		YKL180W			YGR033C	YOR349W				YOL086C	YGR006W	YMR142C			YPL176C
YEL026W	YFR002W	YFL017W-A	YFL031C-A	YMR313C	YFR051C	YER147C-A	YJL015C		YIR019C		YKL156W			YGR034W	YPL232W				YOL055C	YGR023W	YMR143W			YPL175W
YEL020C-B	YFR032C	YFR002W	YFL030W	YMR314W	YFR052W	YER148W-A	YJR041C		YJL181W		YKL152C			YGR050C	YPL199C				YOL040C	YGR043C	YMR193C-A			YPL096W
YEL008C-A	YFR032C-A	YFR003C	YFL017C	YMR325W	YGL246C	YER155C	YJR042W		YJL175W		YKL082C			YGR120C	YPL198W				YOL039W	YGR050C	YMR221C			YPL090C
YEL007W	YFR034C	YFR004W	YFL012W-A	snR40	YGL245W	YER164W	YJR063W		YJL166W		YKL081W			YGR146C	YPL137C				YOR026W	YGR060W	YNL325C			YPL065W
YER020W	YFR034W-A	YFR020W	YFR009W-A	YNL231C	YGL223C	YER165C-A	YJR145C		YJL157C		YKL056C			YGR148C	YPL135W				YOR221C	YGR119C	YNL323W
YER037W	YFR036W	YFR028C	YFR010W-A	YNL148C	YGL190C	YER178W	YJR146W		YJL139C		YKL027W			YGR149W	YPL131W				YOR222W	YGR144W	YNL064C
YER056C-A	YFR055W	YFR032C-A	YFR050C	YNL146W	YGL189C	YER179W	YJR147W		YJL129C		YKL006C-A			YGR154C	YPL090C				YOR348C	YGR161C	YNL063W
YER071C	YGL246C	YFR034W-A	YFR056C	YNL130C	YGL188C-A	YFL034C-B	YKL197C		YJL087C		YKL006W			YGR155W	YPL019C				YOR349W	YGR162W	YOL158C
YER072W	YGL236C	YFR051C	YGL262W	YNL057W	YGL133W	YFL031C-A	YKL196C		YJL086C		YKR059W			YGR192C	YPL018W				YPL199C	YGR168C	YOR277C
YER073W	YGL234W	YGL256W	YGL243W	YNL052W	YGL124C	YFL030W	YKL145W-A		YJR008W		YKR071C			YGR197C	YPR033C				YPL198W	YGR175C	YOR278W
YER088C	YGL226C-A	YGL236C	YGL239C	YNL028W	YGL102C	YFL023W	YKL144C		YJR054W		YLR035C-A			YGR198W	YPR034W				YPL106C	YGR176W	YOR348C
YER088W-B	YGL189C	YGL234W	YGL235W	YNL025C	YGL101W	YFL021C-A	YKL142W		YJR113C		YLR073C			YGR202C	YPR093C				YPL067C	YGR202C	YOR349W
YER102W	YGL150C	YGL226C-A	YGL217C	snR66	YGL077C	YFL017C	YKL100C		YJR115W		YLR168C			YGR203W	YPR094W				YPL066W	YGR203W	YPL234C
YER116C	YGL148W	YGL191W	YGL194C-A	YNR006W	snR39	YFR009W-A	YKL098W		YJR149W		YLR169W			YGR204W	YPR131C				YPL019C	YGR238C	YPL233W
YER117W	YGL127C	YGL150C	YGL193C	YNR035C	YGL076C	YFR010W-A	YKL078W		YKL139W		YLR171W			YGR213C	YPR132W				YPL018W	YHL027W	YPL019C
YER136W	YGL124C	YGL148W	YGL171W	YOL114C	YGL072C	YFR032C	YKL076C		YKL116C		YLR185W			YGR214W	YPR145W				YPR033C	YHL003C	YPL018W
YER152C	YGL123W	YGL129C	YGL168W	YOL113W	YGL031C	YFR032C-A	YKL057C		YKL115C		YLR244C			YGR233C					YPR034W	YHL002W	YPR010C
YER153C	YGL104C	YGL128C	YGL149W	YOL057W	YGL030W	YFR032C-B	YKL049C		YKL111C		YLR264W			YGR234W					YPR042C	YHR005C	YPR131C
YER154W	YGL101W	YGL127C	YGL144C	YOR014W	YGL029W	YFR033C	YKL023C-A		YKL097C		YLR287C-A			YGR250C					YPR043W	YHR021C	YPR132W
YER177W	YGL099W	YGL124C	YGL108C	YOR026W	YGR027C	YFR050C	YKL013C		YKL096W-A		YLR293C			YGR253C					YPR131C	YHR021W-A
YFL045C	snR39	YGL123W	YGL100W	YOR028C	YGR033C	YFR056C	YKL010C		YKL093W		YLR332W			YHL001W					YPR132W	YHR136C
YFL027C	YGL076C	YGL105W	YGL081W	YOR029W	YGR034W	YGL243W	YKL008C		YKL084W		YLR333C			YHR005C					YPR145W	YHR137W
YFL026W	YGL054C	YGL030W	snR39B	YOR042W	YGR077C	YGL239C	YKL007W		YKL078W		YLR344W			YHR007C					YPR159W	YHR173C
YFL023W	YGL031C	YGR082W	YGL058W	snR62	YGR079W	YGL214W	YKR006C		YKL050C		YLR367W			YHR021C						YHR174W
YFL004W	YGL030W	YGR117C	YGL057C	YOR043W	YGR084C	YGL210W	YKR008W		YKL027W		YLR387C			YHR021W-A						YIL119C
YFR032C	YGL029W	YGR148C	YGL049C	YOR125C	YGR106C	YGL193C	YKR022C		YKL022C		YLR388W			YHR136C						YIL118W
YFR032C-A	YGR027C	YGR172C	YGL037C	YOR205C	YGR117C	YGL190C	YKR023W		YKR014C		YLR399C			YHR137W						YIL099W
YFR033C	YGR027W-A	YGR185C	YGL036W	YOR236W	YGR118W	YGL189C	YKR063C		YKR103W		YLR400W			YHR141C						YIL056W
YFR034C	YGR027W-B	YGR197C	YGL025C	YOR314W	YGR147C	YGL188C-A	YKR081C		YLL051C		YLR406C			YHR142W						YIL005W
YFR034W-A	snR46	YGR198W	YGL021W	YPL220W	YGR148C	YGL149W	YKR082W		YLL039C		YLR407W			YHR179W						YJL159W
YFR035C	YGR033C	YGR231C	YGL014C-A	YPL182C	YGR169C	YGL134W	YKR101W		YLL037W		YLR447C			YHR203C						YJL158C
YFR036W	YGR034W	YGR267C	YGR001C	YPL079W	YGR169C-A	YGL123C-A	YLL065W		YLR022C		YLR448W			YHR204W						YJL045W
YFR036W-A	YGR040W	YGR269W	YGR074W	YPR028W	YGR170W	YGL104C	YLL033W		YLR044C		YLR449W			YIL133C						YJL028W
YFR055W	YGR084C	YGR270W	YGR092W	YPR032W	YGR185C	YGL101W	YLR008C		YLR047C		YML123C			YIL052C						YJR016C
YGL236C	YGR107W	YHL026C	YGR094W	YPR038W	YGR210C	YGL078C	YLR055C		YLR048W		YML034W			YIL051C						YJR018W
YGL234W	YGR117C	YHL019C	YGR116W	YPR039W	YGR211W	snR39	YLR056W		YLR125W		YML031W			YIL050W						YJR017C
YGL203C	YGR146C	YHL017W	YGR114C	YPR061C	YGR268C	YGL057C	YLR059C		YLR157C		YML026C			YIL023C						YJR020W
YGL202W	YGR148C	YHL007C	YGR115C	YPR144C	YGR275W	YGL031C	YLR095C		YLR197W		YML006C			YIL022W						YJR104C
YGL189C	YGR154C	YHL004W	YGR139W	YPR145W	YGR282C	YGL027C	YLR096W		YLR262C-A		YMR042W			YJL192C						YJR105W
YGL188C-A	YGR161C-C	YHL003C	YGR140W	YPR157W	YHL015W	YGL025C	YLR163W-A		YLR263W		YMR043W			YJL191W						YJR145C
YGL150C	YGR161C-D	YHL002W	YGR156W	YPR162C	YHR005C	YGL021W	YLR320W		YLR286C		YMR131C			YJL190C						YJR146W
YGL148W	YGR162W	YHR019C	YGR178C		YHR009C	YGL014C-A	YLR322W		YLR287C		YMR194W			YJL189W						YJR147W
YGL127C	YGR191W	YHR020W	YGR179C		YHR010W	YGL008C	YLR338W		YLR292C		YMR242C			YJL160C						YKL209C
YGL124C	YGR197C	YHR041C	YGR190C		YHR011W	YGL007C-A	YLR347W-A		YLR300W		YMR315W			YJL158C						YKL207W
YGL056C	YGR198W	YHR042W	YGR201C		YHR021C	YGL007W	YLR354C		YLR301W		YNL302C			YJL128C						YKL152C
YGL055W	YGR202C	YHR084W	YGR209C		YHR021W-A	YGR055W	YLR370C		YLR302C		YNL281W			YJL088W						YKL109W
YGL031C	YGR233C	YHR194W	YGR212W		YHR065C	YGR056W	YLR428C		YLR313C		YNL266W			YJL048C						YKL087C
YGL030W	YGR234W	YHR199C	YGR240C-A		YHR108W	YGR074W	YML116W-A		YLR332W		YNL241C			YJL012C						YKL086W
YGL009C	YGR240C	YHR200W	YGR248W		YHR135C	YGR085C	YML034C-A		YLR343W		YNL186W			YJR017C						YKL062W
YGR027C	YHL019C	YHR203C	YGR263C		YHR142W	YGR114C	YML031C-A		YLR346C		YNL143C			YJR020W						YKL044W
YGR028W	YHL017W	YHR204W	YGR270C-A		YHR152W	YGR147C	YML011C		YLR354C		YNL142W			YJR104C						YKL006C-A
snR46	YHL007C	YHR207C	YHL034C		YHR161C	YGR156W	YML009W-B		YLR358C		YNL096C			YJR105W						YKL006W
YGR117C	YHL004W	YHR208W	YHL010C		YHR163W	YGR158C	YMR060C		YLR359W		YNL052W			YJR123W						YKR011C
YGR121C	YHL003C	YIL156W	YHL006W-A		YHR194W	YGR160W	YMR070W		YLR360W		YNL031C			YJR127C						YKR013W
YGR121W-A	YHL002W	YIL143C	YHL002C-A		YHR203C	YGR190C	YMR078C		YLR367W		YNL030W			YJR145C						YKR041W
YGR122W	YHR009C	YIL142W	YHL001W		YHR204W	YGR212W	YMR127C		YLR368W		YNL002C			YJR146W						YKR052C
YGR124W	YHR021W-A	YIL137C	YHR001W		YHR207C	YGR215W	YMR141C		YLR372W		YNL001W			YJR147W						YLL065W
YGR146C-A	YHR073W	YIL135C	YHR018C		YHR208W	YGR259C	YMR141W-A		YLR397C		YNR016C			YKL211C						YLL031C
YGR148C	YHR142W	YIL134C-A	YHR029C		YIL149C	YGR263C	YMR143W		YLR398C		YNR017W			YKL156W						YLL023C
YGR149W	YHR194W	snR68	YHR037W		YIL148W	YGR265W	YMR228W		YLR408C		YNR019W			YKL152C						YLR039C
YGR161C-C	YHR203C	YIL134W	YHR056W-A		YIL142W	YGR270C-A	YMR230W-A		YLR435W		YNR050C			YKL110C						YLR041W
YGR161C-D	YHR204W	YIL094C	YHR063C		YIL127C	YGR282C	YMR236W		YLR441C		YOL128C			YKL060C						YLR043C
YGR162W	YHR208W	YIL090W	YHR067W		YIL077C	YGR284C	YMR242W-A		YML116W		YOL127W			YKL052C						YLR110C
YGR197C	YIL149C	YIL068W-A	YHR069C-A		YIL068W-A	YHL034C	YMR290W-A		YML031W		YOL121C			YKL051W						YLR111W
YGR198W	YIL135C	YIL052C	YHR090C		YIL052C	YHL033C	YMR310C		YML002W		YOL106W			YKL006C-A						YLR149C
YGR202C	YIL134C-A	YIL017C	YHR105W		YIL015W	YHL021C	YNL308C		YMR013C		YOL098C			YKL006W						YLR150W
YGR204W	snR68	YIR006C	YHR109W		YJL192C	YHL006W-A	YNL247W		YMR036C		YOL021C			YKL001C						YLR154C
YGR233C	YIL134W	YIR007W	YHR114W		YJL190C	YHR009C	YNL226W		YMR052C-A		YOL020W			YKR052C						YLR176C
YGR234W	YIL123W	YIR016W	YHR165W-A		YJL189W	YHR010W	YNL140C		YMR053C		YOR041C			YKR093W						YLR177W
YGR240C	YIL068W-A	YIR031C	YHR169W		YJL178C	YHR011W	YNL137C		YMR054W		YOR043W			YLL024C						YLR230W
YGR254W	YIL052C	YIR033W	YHR170W		YJL177W	YHR021W-A	YNL103W-A		YMR085W		YOR095C			YLR044C						YLR250W
YHL033C	YIL039W	YJL192C	YHR171W		YJL168C	YHR032W-A	YNL062C		YMR104C		YOR096W			YLR099C						YLR340W
YHL026C	YIR016W	YJL190C	YHR182C-A		YJL167W	YHR052W	YNL038W		YMR116C		YOR102W			YLR100W						YML123C
YHL019C	YIR031C	YJL189W	YHR184W		snR128	YHR069C-A	YNL001W		YMR141C		YOR167C			YLR105C						YML075C
YHL017W	YIR033W	YJL185C	YHR193C-A		snR190	YHR130C	YNR005C		YMR142C		YOR168W			YLR185W						YML039W
YHL007C	YJL192C	YJL183W	YHR197W		YJL135W	YHR165W-A	YOL097C		YMR143W		YOR170W			YLR333C						YML040W
YHL006C	YJL190C	YJL168C	YIL142C-A		YJL002C	YHR173C	YOL088C		YMR144W		YOR182C			YLR347C						YMR016C
YHL004W	YJL189W	YJL162C	YIL141W		YJR016C	YHR175W	YOL077C		YMR145C		YOR183W			YLR349W						YMR042W
YHL002W	YJL178C	YJL161W	YIL140W		YJR018W	YHR182C-A	YOL076W		YMR153C-A		YOR234C			YLR348C						YMR043W
YHL001W	snR128	YJL148W	YIL132C		YKL211C	YHR184W	YOL063C		YMR200W		YOR235W			YLR350W						YMR066W
YHR009C	snR190	YJL138C	YIL105W-A		YKL210W	YHR197W	YOL046C		YMR225C		YOR271C			YLR355C						YMR103C
YHR010W	YJL148W	YJL128C	YIL102C		YKL145W-A	YIL169C	YOR015W		YMR315W		YOR312C			YLR356W						YMR121C
YHR019C	YJL130C	YJL101C	YIL100W		YKL057C	YIL142C-A	YOR060C		YNL302C		YOR342C			YLR387C						YMR145C
YHR020W	YJL128C	YJL034W	YIL086C		YKL056C	YIL141W	YOR073W		YNL296W		YOR344C			YLR388W						YMR193C-A
YHR021W-A	YJL048C	YJL002C	YIL054W		YKL010C	YIL140W	YOR094W		YNL285W		YPL265W			YLR389C						YMR194C-A
YHR041C	YJL047C-A	YJL001W	YIL027C		snR87	YIL105W-A	YOR145C		YNL199C		YPL252C			YLR390W						YMR195W
YHR042W	snR60	YJR015W	YIL025C		YKL006W	YIL086C	YOR157C		YNL198C		YPL250C			YLR395C						YMR199W
YHR141C	YJL034W	YJR016C	YIL021W		YKL002W	YIL070C	YOR170W		YNL177C		YPL249C-A			YLR399C						YMR277W
YHR142W	YJR001W	YJR018W	YIL021C-A		YKR006C	YIL047C-A	YOR195W		YNL120C		YPL221W			YLR400W						YMR319C
YHR173C	YJR016C	YJR059W	YIR004W		YKR008W	YIL030W-A	YOR199W		YNL111C		YPL143W			YLR406C						YNL337W
YHR174W	YJR018W	YJR072C	YIR017W-A		YKR059W	YIL029W-A	YOR200W		YNL082W		YPL137C			YLR407W						YNL241C
YHR179W	YJR073C	YJR073C	YJL195C		YLR008C	YIL021W	YOR205C		YNL069C		YPL135W			YLR412W						YNL178W
YHR194W	YJR075W	YJR074W	YJL182C		YLR009W	YJL197C-A	YOR215C		YNL066W		YPL117C			YLR413W						YNL149C
YHR199C	YJR145C	YJR075W	YJL175W		YLR018C	YJL190C	YOR217W		YNL008C		YPL116W			YLR447C						YNL144C
YHR203C	YJR146W	YJR145C	YJL148W		YLR019W	YJL188C	YOR243C		YNR005C		YPL106C			YLR448W						YNL098C
YHR204W	YJR147W	YJR146W	YJL086C		YLR028C	YJL175W	YOR244W		YNR025C		YPL080C			YLR452C						YNL037C
YHR208W	YKL211C	YJR147W	YJL070C		YLR047C	YJL137C	YOR259C		YNR051C		YPL079W			YML073C						YNL036W
YIL158W	YKL210W	YKL211C	YJL047C-A		YLR052W	YJL081C	YOR262W		YOL121C		YPL057C			YMR043W						YNR013C
YIL149C	YKL183C-A	snR64	snR60		YLR059C	YJL077W-B	YOR309C		YOL105C		YPL049C			YMR083W						YNR014W
YIL135C	YKL182W	YKL210W	YJL013C		YLR063W	YJL070C	YPL261C		YOL086C		YPL048W			YMR121C						YOL126C
YIL134C-A	YKL152C	YKL207W	YJR044C		YLR074C	YJL035C	YPL219W		YOL079W		YPR069C			YMR142C						YOL125W
YIL134W	YKL141W	YKL145W-A	YJR057W		YLR075W	YJL033W	YPL212C		YOL024W		YPR070W			YMR143W						YOL120C
YIL095W	YKL138C-A	YKL082C	YJR061W		YLR077W	YJL020W-A	YPL211W		YOL006C		YPR087W			YMR145C						YOL111C
YIL094C	YKL137W	YKL081W	YJR128W		YLR078C	YJL013C	YPL205C		YOR022C		YPR102C			YMR193C-A						YOL110W
YIL069C	YKL082C	snR38	YJR149W		YLR079W	YJL010C	YPL184C		YOR031W		YPR103W			YMR194C-A						YOL109W
YIL068W-A	YKL081W	YKL006C-A	YJR151W-A		YLR096W	YJR008W	YPL182C		YOR032C		YPR114W			YMR195W						YOL086C
YIL052C	snR38	snR87	YKL194C		YLR149C-A	YJR044C	YPL180W		YOR034C		YPR130C			YMR240C						YOL026C
YIL050W	YKL056C	YKL006W	YKL178C		YLR169W	YJR046W	YPL168W		YOR043W		YPR131C			YMR241W						YOL025W
YIL040W	YKL052C	YKR006C	YKL171W		YLR183C	YJR061W	YPL119C		YOR046C		YPR132W			YMR242C						YOL021C
YIL039W	YKL051W	YKR008W	YKL156C-A		YLR186W	YJR069C	YPL080C		YOR050C		YPR138C			YMR306C-A						YOL020W
YIL022W	YKL038W	YKR032W	YKL142W		YLR244C	YJR071W	YPL044C		YOR102W		YPR145W			YMR307W						YOL005C
YIL018W	YKL006C-A	YKR039W	YKL134C		YLR246W	YJR076C	YPL011C		YOR121C		YPR169W			YMR319C						YOL004W
YIR016W	snR87	YKR052C	YKL131W		YLR279W	YJR148W	YPL009C		YOR135C		YPR177C			YNL302C						YOR047C
YIR031C	YKL006W	YKR059W	YKL123W		YLR287C	YKL180W	YPL008W		YOR139C					YNL178W						YOR085W
YIR033W	YKR039W	YKR092C	YKL107W		YLR292C	YKL171W	YPR036W-A		YOR154W					YNL098C						YOR153W
YJL212C	YKR084C	YLR028C	YKL093W		YLR293C	YKL156W	YPR042C		YOR189W					YNL096C						YOR316C
YJL210W	YKR086W	YLR052W	YKL089W		YLR326W	YKL156C-A	YPR043W		YOR218C					YNL064C						YOR348C
YJL190C	YKR092C	YLR059C	YKL084W		snR61	YKL153W	YPR113W		YOR232W					YNL063W						YOR349W
YJL189W	YLL065W	YLR060W	YKL080W		snR55	YKL147C	YPR133W-A		YOR241W					YOL158C						YPL137C
YJL178C	YLR009W	YLR064W	YKL055C		snR57	YKL145W	YPR136C		YOR333C					YOL128C						YPL135W
YJL158C	YLR028C	YLR079W	YKR041W		YLR334C	YKL142W	YPR138C		YOR342C					YOL127W						YPL080C
YJL148W	YLR047C	YLR099C	YKR060W		YLR337C	YKL082C	YPR141C		YOR345C					YOL086C						YPL079W
YJL135W	YLR060W	YLR099W-A	YKR062W		YLR364C-A	YKL080W	YPR143W		YOR370C					YOL040C						YPL068C
YJL128C	YLR073C	YLR100W	YLL050C		YLR367W	YKL060C	YPR162C		YPL238C					YOL039W						YPL067C
YJL101C	YLR074C	YLR120C	YLL027W		snR44	YKL057C	YPR188C		YPL232W					YOL038W						YPL066W
YJL100W	YLR075W	YLR139C	YLL025W		YLR368W	YKL055C			YPL225W					YOL021C						YPL062W
YJL076W	YLR077W	YLR149C-A	YLL020C		YLR387C	YKL052C			YPL155C					YOL020W						YPL061W
YJL048C	YLR099C	YLR186W	YLL019W-A		YLR388W	YKL027W			YPL146C					YOR166C						YPL049C
YJL034W	YLR099W-A	YLR193C	YLR031W		snR34	YKR046C			YPL142C					YOR167C						YPL048W
YJL006C	YLR100W	YLR205C	YLR043C		YLR422W	YLL065W			YPL090C					YOR168W						YPL025C
YJL005W	YLR139C	YLR206W	YLR061W		YML107C	YLL020C			YPL078C					YOR170W						YPL024W
YJR001W	YLR142W	YLR244C	YLR091W		YML106W	YLL019W-A			YPR044C					YOR211C						YPL019C
YJR016C	YLR149C	YLR246W	YLR163W-A		YML077W	YLR022C			YPR052C					YOR212W						YPL018W
YJR018W	YLR149C-A	YLR326W	YLR197W		YML064C	YLR026C			YPR053C					YOR234C
YJR073C	YLR166C	YLR333C	YLR202C		YML057W	YLR028C			YPR055W					YOR235W
YJR075W	YLR167W	YLR335W	YLR207W		YML055W	YLR043C			YPR068C					YOR277C
YJR104C	YLR183C	YLR337C	YLR222C-A		YML052W	YLR057W			YPR073C					YOR278W
YJR105W	YLR186W	YLR340W	YLR232W		YML035C	YLR061W			YPR080W					YOR344C
YJR145C	YLR244C	YLR344W	YLR269C		YML025C	YLR063W			YPR087W					YOR348C
YJR146W	YLR246W	YLR347C	YLR272C		YML018C	YLR074C			YPR092W					YOR349W
YJR147W	YLR257W	YLR349W	YLR313C		YML017W	YLR075W			YPR123C					YOR354C
YJR148W	YLR287C	YLR378C	YLR322W		YML016C	YLR077W			YPR125W					YOR369C
YKL211C	YLR325C	YLR380W	YLR331C		YMR013C-A	YLR110C			YPR130C					YPL250C
snR64	YLR326W	YLR384C	YLR347W-A		YMR013C	YLR111W			YPR138C					YPL249C-A
YKL210W	snR61	YLR386W	YLR379W		snR78	YLR112W			YPR142C					YPL234C
YKL183C-A	snR55	YLR387C	YLR399W-A		snR77	YLR149C			YPR165W					YPL233W
YKL152C	snR57	YLR388W	YLR408C		snR76	YLR149C-A			YPR169W					YPL199C
YKL082C	YLR333C	YLR389C	YLR428C		snR75	YLR169W			YPR177C					YPL198W
YKL081W	YLR335W	YLR390W	YLR437C		YMR037C	YLR186W								YPL137C
snR38	YLR337C	YLR390W-A	YLR437C-A		YMR071C	YLR197W								YPL135W
YKL060C	YLR340W	YLR406C	YLR450W		YMR072W	YLR222C-A								YPL080C
YKL056C	YLR347C	YLR447C	YML125C		YMR078C	YLR249W								YPL079W
YKL052C	YLR349W	YLR448W	YML118W		snR24	YLR250W								YPL062W
YKL051W	YLR355C	YML119W	YML116W-A		YMR131C	YLR287C								YPL019C
YKL038W	YLR364C-A	YML099C	YML108W		YMR141C	YLR313C								YPL018W
YKL032C	YLR367W	YML095C	YML100W-A		YMR141W-A	YLR329W								YPR080W
YKL030W	snR44	YML093W	YML092C		YMR142C	YLR331C								YPR102C
snR87	YLR372W	YML092C	YML090W		YMR143W	snR55								YPR103W
YKL006W	YLR387C	YML078W	YML079W		YMR172W	snR57								YPR122W
YKR039W	YLR388W	YML077W	YML067C		YMR193C-A	YLR338W								YPR124W
YKR052C	snR34	YML064C	YML057C-A		snR11	YLR339C								YPR131C
YKR059W	YLR406C	YML031W	YML047W-A		YMR217W	YLR341W								YPR132W
YKR092C	YLR447C	YML025C	YML034C-A		YMR230W-A	YLR342W-A
YLL024C	YLR448W	YMR030W	YML031C-A		YMR231W	YLR347W-A
YLR028C	YML078W	YMR041C	YML030W		YMR235C	YLR354C
YLR043C	YML064C	YMR042W	YML016C		YMR236W	YLR355C
YLR058C	YML025C	YMR068W	YML009W-B		YMR237W	YLR359W
YLR060W	YML024W	YMR073C	snR74		YMR242W-A	YLR364C-A
YLR073C	YML016C	YMR074C	snR73		YMR259C	YLR367W
YLR074C	YML007W	YMR075W	YMR013W-A		YNL302C	snR44
YLR075W	YML006C	YMR089C	snR72		YNL281W	YLR368W
YLR077W	YMR013C-A	YMR092C	YMR014W		YNL154C	YLR379W
YLR099C	YMR013C	YMR093W	YMR030W-A		YNL152W	snR34
YLR099W-A	snR78	YMR131C	YMR059W		YNL142W	YLR395C
YLR100W	snR77	YMR142C	YMR065W		YNL119W	YLR398C
YLR111W	snR76	YMR143W	YMR074C		YNL112W	YLR399W-A
YLR112W	snR75	YMR166C	YMR094W		YNL064C	YLR400W
YLR113W	snR74	YMR216C	YMR103C		YNL063W	YLR408C
YLR120C	snR73	YMR217W	YMR109W		YNL051W	YLR428C
YLR139C	YMR013W-A	YMR236W	YMR134W		YNL006W	YLR440C
YLR142W	YMR041C	YMR242W-A	YMR151W		YOL121C	YML126C
YLR149C	YMR043W	YMR275C	YMR153W		YOL097W-A	YML125C
YLR149C-A	YMR068W	YMR277W	YMR181C		YOL050C	YML124C
YLR186W	snR24	YNL325C	YMR182C		YOL041C	YML116W-A
YLR193C	YMR141C	YNL323W	YMR182W-A		YOL040C	YML107C
YLR244C	YMR142C	YNL314W	YMR215W		YOL039W	YML090W
YLR246W	YMR143W	YNL307C	YMR252C		YOL038C-A	YML073C
YLR257W	YMR216C	YNL302C	YMR282C		YOL038W	YML057C-A
YLR264W	YMR230W-A	YNL281W	YMR290W-A		YOL021C	snR54
YLR293C	YMR242W-A	YNL243W	YMR294W-A		YOL020W	YML051W
YLR333C	YMR259C	YNL178W	YMR295C		YOL006C	YML047W-A
YLR335W	YNL302C	YNL154C	YMR299C		YOR145C	YML034C-A
YLR337C	YNL288W	YNL152W	YMR307C-A		YOR157C	YML031C-A
YLR340W	YNL281W	YNL142W	YMR320W		YOR166C	YML030W
YLR342W	YNL245C	YNL139C	YNL303W		YOR167C	YML025C
YLR347C	YNL243W	YNL138W	snR40		YOR168W	YML011C
YLR349W	YNL178W	YNL071W	YNL252C		YOR183W	YML009W-B
YLR348C	YNL154C	YNL064C	YNL246W		YOR184W	YML009C
YLR350W	YNL152W	YNL052W	YNL226W		YOR199W	snR75
YLR354C	YNL142W	YNR035C	YNL200C		YOR200W	snR74
YLR378C	YNL067W	YNR047W	YNL176C		YOR205C	snR73
YLR380W	YNL066W	YNR050C	YNL174W		YOR235W	YMR013W-A
YLR387C	YNL064C	snR49	YNL120C		snR17a	YMR030W-A
YLR388W	YNL063W	YNR053C	YNL105W		YOR259C	YMR038C
snR34	YNL031C	YOL128C	YNL102W		YOR260W	YMR094W
YLR389C	YNL030W	YOL127W	YNL092W		YOR275C	YMR109W
YLR390W-A	YNR017W	YOL098C	YNL075W		YOR277C	snR24
YLR399C	YNR050C	snR58	YNL072W		snR31	YMR141C
YLR406C	snR49	YOL097W-A	YNL070W		snR5	YMR141W-A
YLR447C	YNR053C	YOL086C	YNL038W		YOR278W	YMR143W
YLR448W	YOL128C	YOL085W-A	YNL028W		YOR292C	YMR144W
YML077W	YOL127W	YOL069W	YNR005C		YOR311C	YMR193C-A
YML064C	YOL121C	YOL068C	YNR025C		YOR355W	snR11
YML026C	YOL098C	YOL052C	YNR052C		YPL227C	YMR226C
YML025C	YOL097W-A	snR81	YNR065C		YPL212C	YMR242W-A
YML006C	YOL086C	YOL051W	YNR070W		YPL211W	YMR277W
YMR023C	YOL085W-A	YOL040C	YOL149W		YPL199C	YMR290W-A
YMR024W	YOL052C	YOL039W	YOL105C		YPL198W	YMR295C
YMR041C	snR81	YOL038C-A	YOL067C		snR59	YMR306C-A
YMR043W	YOL051W	YOL030W	YOL063C		snR17b	YMR307C-A
YMR083W	YOL041C	YOL006C	YOL037C		YPL131W	YNL302C
snR24	YOL040C	YOR008C	YOL019W-A		YPL130W	YNL266W
YMR131C	YOL039W	snR62	YOR015W		YPL094C	YNL249C
YMR142C	YOL038W	YOR043W	YOR022C		YPL093W	YNL246W
YMR143W	YOL006C	YOR061W	YOR031W		YPL082C	YNL140C
YMR216C	snR62	YOR081C	YOR042W		YPL080C	YNL114C
YMR217W	YOR043W	YOR090C	YOR041C		YPL079W	YNL103W-A
YMR242W-A	YOR166C	YOR091W	YOR046C		YPL063W	YNL102W
YNL302C	YOR168W	YOR092W	YOR050C		YPL019C	YNL097C-B
YNL281W	YOR183W	YOR162C	YOR054C		YPL018W	YNL070W
YNL255C	YOR184W	YOR163W	YOR068C		YPL008W	YNL038W
YNL243W	YOR234C	YOR166C	YOR089C		YPR042C	YNL008C
YNL241C	YOR235W	YOR168W	YOR108C-A		YPR043W	YNR034W
YNL178W	snR17a	YOR235W	YOR109W		YPR046W	YNR052C
YNL154C	YOR271C	snR17a	YOR133W		YPR069C	snR191
YNL152W	snR8	YOR260W	YOR139C		YPR074W-A	YOL155C
YNL143C	YOR272W	YOR277C	YOR142W-A		YPR102C	YOL121C
YNL142W	YOR275C	snR5	YOR142W-B		YPR103W	YOL109W
YNL104C	YOR277C	YOR278W	YOR161C-C		YPR131C	YOL099C
YNL103W	snR31	YOR292C	YOR215C		YPR132W	snR58
YNL098C	snR5	YOR296W	YOR263C		YPR133W-A	YOL041C
YNL097C-B	YOR278W	YOR335C	YOR265W		YPR167C	YOL040C
YNL052W	YOR292C	YOR357C	YOR288C		YPR169W	YOL039W
YNL031C	YOR311C	YOR359W	YOR304W		YPR186C	YOL038W
YNL030W	YOR344C	YPL244C	YOR308C		YPR189W	YOL037C
YNL018C	YOR354C	YPL243W	YOR314W		YPR190C	YOL019W-A
YNL017C	YOR355W	YPL234C	YOR325W		YPR191W	YOL011W
YNL016W	YOR359W	YPL233W	YOR329W-A			YOR015W
YNR017W	YPL252C	YPL232W	YOR360C			YOR022C
YOL098C	YPL249C-A	YPL227C	YOR371C			YOR026W
snR58	YPL234C	YPL217C	YOR377W			YOR027W
YOL097W-A	YPL233W	YPL216W	YPL220W			YOR046C
YOL086C	YPL227C	YPL206C	YPL205C			YOR139C
YOL085W-A	YPL199C	YPL204W	YPL203W			YOR154W
YOL052C	snR59	YPL183W-A	YPL182C			YOR156C
snR81	YPL183W-A	YPL097W	YPL180W			YOR169C
YOL051W	snR17b	YPL093W	YPL142C			YOR170W
YOL041C	YPL106C	YPL037C	YPL136W			YOR183W
YOL040C	YPL093W	YPL036W	YPL134C			YOR184W
YOL039W	YPL080C	YPL032C	YPL113C			YOR199W
YOL038W	YPL068C	YPL030W	YPL073C			YOR234C
YOL030W	YPL066W	YPL019C	YPL065W			YOR235W
YOL012C	YPL032C	YPR010C	YPL062W			snR17a
YOL006C	YPR042C	YPR033C	YPL050C			YOR292C
YOL005C	YPR131C	YPR034W	YPL044C			YOR294W
YOL004W	YPR132W	YPR050C	YPR001W			YOR308C
YOR011W-A	YPR181C	YPR054W	YPR002W			YOR309C
YOR063W	YPR182W	YPR070W	YPR004C			YOR311C
YOR092W	YPR183W	snR41	YPR021C			YOR335W-A
YOR166C	YPR195C	YPR094W	YPR044C			YOR369C
YOR168W		YPR131C	YPR053C			YOR376W
YOR184W		YPR167C	YPR123C			YPL273W
YOR234C		YPR169W	YPR125W			YPL231W
YOR235W		YPR181C	YPR136C			YPL220W
snR17a		YPR182W	YPR142C			YPL205C
YOR260W		YPR183W	YPR162C			YPL199C
YOR271C			YPR169W-A			snR59
snR8			YPR170W-B			YPL182C
YOR272W			YPR172W			snR17b
YOR277C						YPL135C-A
snR31						YPL130W
snR5						YPL125W
YOR278W						YPL090C
YOR292C						YPL080C
YOR298C-A						YPL079W
YOR299W						YPL060W
YOR344C						YPL050C
YOR359W						YPL044C
YPL263C						YPL032C
YPL262W						YPL020C
YPL252C						YPR016W-A
YPL250C						YPR036W
YPL250W-A						YPR036W-A
YPL249C-A						YPR042C
YPL234C						YPR073C
YPL233W						YPR074W-A
YPL232W						YPR080W
YPL220W						YPR123C
snR17b						YPR136C
YPL143W						YPR150W
YPL093W						YPR162C
YPL090C
YPL068C
YPL066W
YPL049C
YPL048W
YPL037C
YPL036W
YPL032C
YPL019C
YPL018W
YPR034W
YPR050C
YPR054W
YPR069C
YPR103W
YPR131C
YPR138C
YPR181C
YPR182W
YPR183W

## Sheet: Positive cohorts for remodelers
swi1_minimal_medium_experiment	snf2_minimal_medium_experiment	swi1_rich_medium_experiment	snf2_rich_medium_experiment	swr1	swr1_del	ino80_del	ino80	arp8	ino80 + 0.1% MMS vs. ino80	arp8 + 0.1% MMS vs. arp8	SWC6 (VPS71)	SWR1	SWC2 (VPS72)	isw2	isw2 c.i.	isw2 rpd3	isw2 c.i. rpd3 c.i.	isw2 sin3	isw2 ume6	isw2 rpd3 vs. rpd3	isw2 sin3 vs. sin3	rsc3-2	rsc30 null	IES6	IOC4	ISW1	ISW1_ISW2	ISW2	ARP4	RSC8	MOT1-14	MOT1-42
YAL038W	YAL061W	YAL003W	YAR068W	YAL069W	YAL055W	YAR070C	YAL048C	YAL048C	YAL059W	YAL059W	YAL049C	YAL066W	YAL049C	YAL069W	YAL067C	YAL067C	YAL068C	YAL068C	YAL060W	YAL065C	YAL069W	YAL060W	YAL068C	YBL083C	YAL044C	YAL066W	YAR028W	YAL065C	YAR008W	YAL034W-A	YBL072C	YAR008W
YAL003W	YAL003W	YAR068W	YAR071W	YAL068C	YAL049C	YAR071W	YAR033W	YAR033W	YAL040C	YAL025C	YBL098W	YAL064W	YAL037W	YAL067C	YAL053W	YAR023C	YAL067C	YAL067C	YAL059W	YAL064W-B	YAL065C	YAL044C	YAL009W	YBL082C	YAL012W	YAR071W	YAR030C	YAL063C	YAR015W	YAR073W	YBL006C	YBL087C
YAR066W	YAR066W	YAR071W	YBL039C	YAL064W	YAR028W	YBL083C	YAR066W	YAR071W	YAL025C	YAR073W	YBL091C-A	YAL037W	YAR028W	YAL065C	YAL005C	YAR027W	YAR027W	YAR028W	YAL022C	YAL063C	YAL064W-B	YAL003W	YAR028W	YBL042C	YBL108W	YBL102W	YAR042W	YAL061W	YAR073W	YAR075W	YBR005W	YBL072C
YAR068W	YAR068W	YBL028C	YBL027W	YAL058W	YAR033W	YBL082C	YAR071W	YBL082C	YAL003W	YAR075W	YBR227C	YAR028W	YAR031W	YAR028W	YAR028W	YAR028W	YAR028W	YAR033W	YAR071W	YAL061W	YAR028W	YAR068W	YBR072W	YBL013W	YBR053C	YBL051C	YAR071W	YAL012W	YBL087C	YBL087C	YBR084W	YBL002W
YBL016W	YBL028C	YBL016W	YBL016W	YAL049C	YAR071W	YBL063W	YAR073W	YBL052C	YAR075W	YBL054W	YCL037C	YAR031W	YBL112C	YAR030C	YAR031W	YAR033W	YAR030C	YBL108W	YBL090W	YAL005C	YAR030C	YBL089W	YDL048C	YBL012C	YBR149W	YBR092C	YBL112C	YAL004W	YBL067C	YBL063W	YBR129C	YBL001C
YBL005W	YBL016W	YBL005W	YBL005W	YAL037W	YBL098W	YBL016W	YBL082C	YBL016W	YBL054W	YBL042C	YCR020W-B	YBL098W	YBL111C	YAR047C	YAR047C	YAR070C	YAR033W	YBL107C	YBL087C	YAR027W	YAR050W	YBR009C	YDR017C	YBR030W	YBR162C	YBR093C	YBL111C	YAR028W	YBL018C	YBL028C	YBR181C	YBR015C
YBL003C	YBL005W	YBR012C	YBR040W	YAR029W	YBR053C	YBR028C	YBL016W	YBR005W	YBL042C	YBL039C	YCR079W	YBR019C	YBL098W	YAR050W	YAR064W	YBL107C	YBL108W	YBL003C	YBL039C	YAR028W	YBL083C	YBR054W	YDR255C	YBR046C	YBR218C	YBR180W	YBL032W	YAR031W	YBL003C	YBR009C	YCL050C	YBR048W
YBR010W	YBR012C	YBR054W	YBR054W	YAR031W	YBR054W	YBR030W	YBR030W	YBR030W	YBL039C	YBL028C	YCR083W	YBR229C	YBL097W	YAR069C	YBL113C	YBL090W	YBL107C	YBR005W	YBL028C	YAR030C	YBR086C	YBR072W	YDR258C	YBR047W	YBR223C	YBR241C	YBL015W	YAR042W	YBR027C	YBR027C	YDL198C	YBR067C
YBR012C	YBR013C	YBR067C	YBR067C	YAR033W	YBR063C	YBR049C	YBR084W	YBR056W	YBL028C	YBL018C	YCR086W	YCR082W	YBL078C	YAR070C	YBL073W	YBL003C	YBR004C	YBR054W	YBL003C	YAR033W	YBR183W	YBR111C	YDR308C	YBR066C	YBR241C	YBR245C	YBR092C	YAR050W	YBR028C	YBR180W	YDL192W	YBR070C
YBR026C	YBR040W	YBR068C	YBR069C	YAR071W	YBR065C	YBR092C	YBR093C	YBR083W	YBL004W	YBL004W	YCR099C	YCR098C	YBL070C	YBL095W	YBL069W	YBR022W	YBR005W	YBR137W	YBR010W	YAR050W	YCL030C	YBR154C	YDR343C	YBR069C	YBR249C	YBR296C	YBR093C	YAR071W	YBR096W	YBR268W	YDL143W	YBR159W
YBR040W	YBR054W	YBR069C	YBR092C	YBL101C	YBR092C	YBR094W	YBR245C	YBR084W	YBL003C	YBL003C	YCR101C	YCR099C	YBL053W	YBL090W	YBL044W	YBR054W	YBR054W	YBR182C	YBR066C	YBL113C	YCL018W	YBR158W	YDR380W	YBR070C	YBR294W	YCL069W	YBR202W	YBL112C	YBR104W	YCR028C-A	YDL095W	YBR187W
YBR054W	YBR067C	YBR083W	YBR093C	YBL089W	YBR093C	YBR222C	YBR252W	YBR090C	YBL002W	YBL002W	YCR102W-A	YDL246C	YBR045C	YBL073W	YBR004C	YBR066C	YBR147W	YBR183W	YBR069C	YBL112C	YCR031C	YBR181C	YDR544C	YBR132C	YBR295W	YCL037C	YBR245C	YBL111C	YBR129C	YCR090C	YDL084W	YBR221C
YBR067C	YBR072W	YBR092C	YBR181C	YBL081W	YBR129C	YBR252W	YBR296C	YBR093C	YBR021W	YBR029C	YCR107W	YDL244W	YBR065C	YBL028C	YBR005W	YBR129C	YBR182C	YBR238C	YBR129C	YBL111C	YDL228C	YBR221C	YEL075C	YBR145W	YBR296C	YCR082W	YBR296C	YBR049C	YBR157C	YCR097W	YDL081C	YCL050C
YBR072W	YBR083W	YBR093C	YBR189W	YBR013C	YBR148W	YBR261C	YCL063W	YBR115C	YBR029C	YBR034C	YDL210W	YDL241W	YBR115C	YBL003C	YBR006W	YBR137W	YBR183W	YBR301W	YBR157C	YBL069W	YDL212W	YCR011C	YEL060C	YBR261C	YCR006C	YCR090C	YCL076W	YBR050C	YBR189W	YDL227C	YDR023W	YCL002C
YBR074W	YBR158W	YBR238C	YBR191W	YBR025C	YBR169C	YBR295W	YCL061C	YBR145W	YBR084W	YBR038W	YDL200C	YDL195W	YBR263W	YBR010W	YBR013C	YBR147W	YBR238C	YCL027W	YBR181C	YBL070C	YDL198C	YCR012W	YEL028W	YCL030C	YCR012W	YCR099C	YCL073C	YBR074W	YBR191W	YDL213C	YDR086C	YCR034W
YBR083W	YBR213W	YBR244W	YBR238C	YBR029C	YBR201W	YBR296C	YCL057W	YBR147W	YBR092C	YBR069C	YDL195W	YDL187C	YCL073C	YBR018C	YBR054W	YBR183W	YBR240C	YCL026C-A	YBR187W	YBR068C	YDL180W	YCR013C	YER103W	YCL018W	YCR028C	YCR100C	YCR088W	YBR092C	YCL047C	YDL165W	YDR112W	YDL237W
YBR112C	YBR244W	YBR295W	YBR244W	YBR033W	YBR229C	YBR302C	YCL050C	YBR246W	YBR154C	YBR084W	YDL174C	YDL165W	YCR073W-A	YBR032W	YBR076W	YBR211C	YBR250W	YCL018W	YBR265W	YBR129C	YDL085W	YCR019W	YER123W	YCR005C	YCR045C	YCR101C	YCR095C	YBR093C	YCR057C	YDL158C	YDR111C	YDL228C
YBR147W	YBR291C	YBR296C	YCL066W	YBR041W	YBR292C	YCL064C	YCL047C	YBR296C	YBR157C	YBR092C	YDL098C	YDL049C	YCR083W	YBR045C	YBR116C	YBR298C	YBR301W	YCR005C	YBR287W	YBR183W	YDL081C	YCR021C	YER156C	YCR048W	YCR100C	YCR106W	YCR098C	YBR224W	YCR075C	YDL141W	YDR188W	YDL153C
YBR158W	YBR294W	YCL067C	YCL064C	YBR059C	YBR296C	YCL030C	YCL045C	YCL030C	YBR158W	YBR142W	YDL057W	YDR037W	YCR095C	YBR050C	YBR144C	YBR299W	YCL073C	YCR021C	YBR298C	YBR298C	YDL061C	YDL237W	YFL060C	YCR049C	YCR106W	YDL205C	YCR099C	YBR281C	YCR082W	YDL136W	YDR212W	YDL137W
YBR238C	YCL067C	YCL066W	YCL036W	YBR064W	YCL073C	YCL002C	YCL037C	YCR005C	YBR238C	YBR154C	YDL039C	YDR147W	YCR098C	YBR066C	YBR183W	YBR301W	YCL027W	YCR099C	YCL040W	YBR300C	YDL046W	YDL204W	YFR053C	YCR065W	YCR107W	YDL039C	YCR100C	YCL073C	YCR083W	YDL092W	YDR417C	YDL125C
YBR244W	YCL066W	YCL065W	YCR021C	YBR093C	YCL047C	YCR005C	YCL036W	YCR008W	YBR252W	YBR155W	YDL038C	YDR224C	YCR099C	YBR092C	YBR238C	YBR302C	YCL026C-A	YCR100C	YCL018W	YCL073C	YDR025W	YDL191W	YFR054C	YCR102W-A	YDL238C	YDL037C	YCR101C	YCL046W	YCR099C	YDL083C	YDR429C	YDL121C
YBR291C	YCL065W	YCL064C	YCR040W	YBR296C	YCL038C	YCR030C	YCL034W	YCR011C	YCL059C	YBR158W	YDL037C	YDR248C	YCR100C	YBR116C	YBR240C	YCL001W	YCL018W	YCR101C	YCR075C	YCL069W	YDR046C	YDL110C	YGL240W	YDL241W	YDL229W	YDR029W	YCR102C	YCR010C	YCR107W	YDL075W	YDR539W	YDL111C
YBR294W	YCL055W	YCL036W	YCR041W	YBR301W	YCL033C	YCR043C	YCL030C	YCR042C	YCL054W	YBR238C	YDR016C	YDR334W	YCR101C	YBR144C	YBR284W	YCR005C	YCR021C	YCR102C	YCR098C	YCL030C	YDR064W	YDL066W	YGL105W	YDL219W	YDR019C	YDR058C	YCR105W	YCR098C	YDL241W	YDR016C	YEL058W	YDL095W
YCL067C	YCL030C	YCR016W	YDL212W	YCL027W	YCR073W-A	YCR048W	YCL014W	YCR057C	YCL037C	YBR247C	YDR053W	YDR403W	YCR104W	YBR178W	YBR287W	YCR090C	YCR098C	YCR104W	YDL191W	YCL025C	YDR072C	YDL055C	YGL098W	YDL213C	YDR020C	YDR186C	YCR106W	YCR101C	YDL227C	YDR019C	YEL054C	YDL096C
YCL066W	YCR021C	YCR021C	YDL208W	YCR098C	YCR098C	YCR049C	YCL011C	YCR072C	YCL036W	YBR267W	YDR104C	YDR422C	YCR107W	YBR181C	YBR299W	YCR095C	YCR099C	YCR105W	YDL186W	YCL018W	YDR091C	YDL053C	YGL066W	YDL178W	YDR022C	YDR247W	YDL213C	YCR105W	YDL201W	YDR020C	YEL036C	YDL084W
YCL055W	YCR040W	YCR040W	YDL206W	YCR099C	YCR099C	YCR051W	YCL010C	YCR076C	YCR034W	YCL059C	YDR131C	YDR435C	YDL246C	YBR184W	YBR300C	YCR098C	YCR100C	YCR106W	YDL184C	YCR021C	YDR276C	YDL018C	YGR011W	YDL161W	YDR136C	YDR258C	YDL046W	YCR106W	YDL177C	YDR023W	YEL009C	YDL081C
YCL030C	YCR089W	YDL206W	YDL048C	YCR100C	YCR100C	YCR053W	YCL002C	YCR077C	YCR060W	YCL054W	YDR539W	YDR441C	YDL244W	YBR299W	YCL076W	YCR099C	YCR101C	YDL245C	YDL136W	YCR090C	YDR309C	YDR012W	YGR030C	YDL086W	YDR435C	YDR269C	YDR073W	YDL205C	YDL156W	YDR045C	YER041W	YDL075W
YCL027W	YCR096C	YDL179W	YDL038C	YCR101C	YCR101C	YCR057C	YCR002C	YCR096C	YCR097W	YCL037C	YEL073C	YDR491C	YDL241W	YBR300C	YCL073C	YCR100C	YCR102C	YDL048C	YDL133C-A	YCR091W	YDR382W	YDR019C	YGR031W	YDL066W	YDR497C	YDR281C	YDR102C	YDL163W	YDL148C	YDR051C	YER115C	YDL015C
YCR021C	YDL217C	YDL124W	YDL037C	YCR102C	YCR106W	YCR060W	YCR008W	YCR106W	YDL227C	YCL036W	YEL067C	YDR538W	YDL217C	YCL076W	YCL065W	YCR101C	YCR104W	YDL039C	YDL061C	YCR098C	YDR384C	YDR050C	YGR035C	YDL021W	YER064C	YDR306C	YDR107C	YDL160C	YDL121C	YDR064W	YER117W	YDR012W
YCR039C	YDL216C	YDL039C	YDR033W	YCR105W	YDL247W	YCR061W	YCR023C	YDL248W	YDL208W	YCL014W	YEL038W	YDR539W	YDL197C	YCL055W	YCL049C	YCR102C	YCR105W	YDL038C	YDL055C	YCR099C	YDR456W	YDR065W	YGR047C	YDR007W	YER081W	YDR360W	YDR281C	YDL114W	YDL083C	YDR087C	YER156C	YDR023W
YCR040W	YDL213C	YDL038C	YDR055W	YCR106W	YDL245C	YCR065W	YCR026C	YDL220C	YDL205C	YCR034W	YEL023C	YDR542W	YDL195W	YCR020W-B	YCL030C	YCR105W	YCR106W	YDL037C	YDL022W	YCR100C	YDR502C	YDR084C	YGR119C	YDR059C	YER096W	YDR406W	YDR406W	YDL096C	YDL063C	YDR111C	YFL045C	YDR025W
YCR041W	YDL212W	YDL037C	YDR064W	YCR107W	YDL241W	YCR069W	YCR032W	YDL189W	YDL181W	YCR057C	YEL020C	YDR543C	YDL191W	YCR039C	YCL018W	YCR106W	YDL248W	YDR225W	YDR041W	YCR101C	YEL063C	YDR133C	YGR161C	YDR092W	YER106W	YDR410C	YDR481C	YDR029W	YDR016C	YDR139C	YFR050C	YDR062W
YCR089W	YDL210W	YDR033W	YDR077W	YDL247W	YDL223C	YCR073W-A	YCR033W	YDL182W	YDL179W	YDL227C	YEL005C	YDR544C	YDL024C	YCR063W	YCR005C	YDL248W	YDL247W	YDR247W	YDR072C	YCR102C	YEL054C	YDR199W	YGR165W	YDR123C	YER189W	YDR481C	YDR502C	YDR041W	YDR021W	YDR158W	YGL195W	YDR083W
YCR096C	YDL208W	YDR055W	YDR152W	YDL245C	YDL210W	YCR075C	YCR034W	YDL159W	YDL171C	YDL208W	YEL004W	YEL059C-A	YDR018C	YCR085W	YCR010C	YDL246C	YDL246C	YDR276C	YDR119W	YCR105W	YEL034W	YDR226W	YGR168C	YDR183W	YFL067W	YDR535C	YDR506C	YDR102C	YDR045C	YDR165W	YGL105W	YDR086C
YDL214C	YDL206W	YDR072C	YDR155C	YDL218W	YDL206W	YCR076C	YCR042C	YDL155W	YDL153C	YDL201W	YER060W	YEL038W	YDR102C	YCR102C	YCR021C	YDL245C	YDL245C	YDR322W	YDR133C	YCR106W	YEL033W	YDR237W	YGR176W	YDR226W	YFL065C	YDR541C	YDR541C	YDR107C	YDR064W	YDR304C	YGL101W	YDR091C
YDL212W	YDL204W	YDR077W	YDR156W	YDL093W	YDL194W	YCR077C	YCR043C	YDL127W	YDL148C	YDL181W	YER061C	YEL023C	YDR215C	YDL187C	YCR048W	YDL210W	YDL210W	YDR342C	YDR207C	YDL246C	YEL026W	YDR284C	YGR234W	YDR243C	YFL056C	YEL065W	YEL076C	YDR112W	YDR101C	YDR367W	YGL031C	YDR100W
YDL208W	YDL198C	YDR089W	YDR160W	YDL059C	YDL169C	YCR081W	YCR051W	YDL093W	YDL082W	YDL179W	YER093C	YER014W	YDR221W	YDL184C	YCR085W	YDL205C	YDL048C	YDR343C	YDR210W	YDL085W	YEL017C-A	YDR304C	YGR284C	YDR260C	YFR030W	YER072W	YEL076C-A	YDR136C	YDR185C	YDR447C	YGL027C	YDR112W
YDL198C	YDL179W	YDR155C	YDR194C	YDR281C	YDL130W-A	YCR082W	YCR053W	YDL063C	YDL063C	YDL171C	YER181C	YER093C	YDR223W	YDL158C	YCR100C	YDL038C	YDL039C	YDR353W	YDR225W	YDL079C	YER010C	YDR342C	YHL003C	YDR272W	YFR032C	YER081W	YEL075C	YDR216W	YDR225W	YDR450W	YGR025W	YDR111C
YDL124W	YDL130W	YDR159W	YDR222W	YDR402C	YDL098C	YCR086W	YCR057C	YDL039C	YDL060W	YDL167C	YFL060C	YER176W	YDR288W	YDL136W	YCR101C	YDL037C	YDL038C	YDR444W	YDR281C	YDL048C	YER043C	YDR343C	YHR008C	YDR277C	YFR055W	YER137C	YEL074W	YDR247W	YDR284C	YDR471W	YGR034W	YDR212W
YDL048C	YDL048C	YDR165W	YDR340W	YDR403W	YDL091C	YCR087W	YCR065W	YDL038C	YDL051W	YDL153C	YFL020C	YER187W	YDR317W	YDL133C-A	YDL244W	YDL002C	YDL037C	YDR461W	YDR342C	YDL034W	YER044C	YDR345C	YHR053C	YDR284C	YFR057W	YFL031W	YEL065W	YDR270W	YDR313C	YDR500C	YGR094W	YDR298C
YDR019C	YDR019C	YDR184C	YDR342C	YDR522C	YDL048C	YCR087C-A	YCR067C	YDL037C	YDL031W	YDL148C	YFR019W	YER190W	YDR403W	YDL049C	YDL241W	YDR033W	YDR046C	YDR533C	YDR343C	YDL023C	YER055C	YDR369C	YHR055C	YDR354W	YGL211W	YFL004W	YER072W	YDR269C	YDR315C	YEL055C	YGR118W	YDR302W
YDR033W	YDR033W	YDR194C	YDR343C	YDR537C	YDL039C	YCR092C	YCR068W	YDR072C	YDL014W	YDL063C	YFR026C	YFL060C	YDR475C	YDR016C	YDL234C	YDR072C	YDR132C	YDR539W	YDR399W	YDR046C	YER091C	YDR377W	YHR056C	YDR391C	YGL131C	YFR030W	YER134C	YDR271C	YDR361C	YEL020W-A	YGR148C	YDR321W
YDR055W	YDR055W	YDR204W	YDR345C	YDR539W	YDL038C	YCR094W	YCR072C	YDR073W	YDR060W	YDL060W	YGL263W	YFL058W	YDR478W	YDR024W	YDL129W	YDR115W	YDR247W	YDR540C	YDR427W	YDR074W	YER110C	YDR418W	YHR081W	YDR414C	YGL077C	YFR055W	YER180C	YDR274C	YDR367W	YER009W	YGR185C	YDR331W
YDR077W	YDR077W	YDR206W	YDR366C	YDR541C	YDL037C	YDL248W	YCR076C	YDR075W	YDR087C	YDL051W	YGL255W	YFL057C	YDR485C	YDR072C	YDL123W	YDR132C	YDR322W	YDR541C	YDR447C	YDR115W	YER134C	YDR454C	YHR163W	YDR476C	YGL039W	YGL228W	YFL066C	YDR281C	YDR418W	YER091C	YGR200C	YDR348C
YDR133C	YDR089W	YDR208W	YDR380W	YDR542W	YDL022W	YDL227C	YCR077C	YDR111C	YDR091C	YDL037C	YGL229C	YFL020C	YDR535C	YDR073W	YDL070W	YDR225W	YDR342C	YDR542W	YDR461W	YDR124W	YER141W	YDR471W	YHR178W	YDR539W	YGR010W	YGL183C	YFL004W	YDR344C	YDR447C	YER117W	YGR260W	YDR354W
YDR155C	YDR133C	YDR222W	YDR384C	YEL074W	YDR031W	YDL213C	YCR084C	YDR204W	YDR101C	YDL031W	YGL208W	YFR012W	YDR537C	YDR112W	YDL048C	YDR237W	YDR343C	YEL071W	YDR471W	YDR125C	YFL057C	YDR481C	YIL172C	YEL073C	YGR031W	YGR010W	YGL228W	YDR403W	YDR450W	YER131W	YGR259C	YDR378C
YDR157W	YDR154C	YDR281C	YDR398W	YEL070W	YDR033W	YDL125C	YCR093W	YDR234W	YDR184C	YDL014W	YGL199C	YFR019W	YDR539W	YDR119W	YDL022W	YDR247W	YDR403W	YEL069C	YDR481C	YDR174W	YFL056C	YDR513W	YIR032C	YEL071W	YGR088W	YGR035C	YGL185C	YDR406W	YDR454C	YER146W	YGR264C	YDR382W
YDR222W	YDR158W	YDR294C	YDR399W	YEL068C	YDR058C	YDL096C	YCR094W	YDR236C	YDR281C	YDR044W	YGL176C	YGL262W	YDR541C	YDR215C	YDL023C	YDR281C	YDR461W	YEL049W	YDR491C	YDR247W	YGL253W	YEL054C	YJL202C	YEL044W	YGR144W	YGR146C	YGL039W	YDR475C	YDR500C	YFL034C-A	YHL015W	YDR404C
YDR224C	YDR222W	YDR340W	YDR418W	YEL065W	YDR069C	YDL086W	YCR096C	YDR238C	YDR297W	YDR060W	YGL007W	YGL247W	YDR542W	YDR278C	YDR015C	YDR286C	YDR466W	YEL017C-A	YDR502C	YDR307W	YGL198W	YEL027W	YJL201W	YEL043W	YGR286C	YGR217W	YGR035C	YDR481C	YEL068C	YFL026W	YHR054C	YDR414C
YDR225W	YDR340W	YDR342C	YEL065W	YEL064C	YDR077W	YDL043C	YCR100C	YDR272W	YDR342C	YDR083W	YGR047C	YGL185C	YEL076C	YDR281C	YDR023W	YDR302W	YDR533C	YER053C	YDR516C	YDR396W	YGL135W	YER010C	YJL178C	YEL004W	YHL049C	YGR233C	YGR146C	YDR502C	YEL056W	YFL017C	YHR057C	YDR418W
YDR340W	YDR342C	YDR343C	YEL054C	YEL057C	YDR131C	YDL039C	YCR106W	YDR277C	YDR343C	YDR087C	YGR064W	YGL176C	YEL075C	YDR290W	YDR033W	YDR307W	YDR539W	YER130C	YEL034W	YDR536W	YGL039W	YER048C	YJL156C	YER001W	YHR005C	YGR234W	YGR233C	YDR506C	YEL054C	YFR001W	YHR193C	YDR417C
YDR342C	YDR343C	YDR345C	YEL040W	YEL049W	YDR248C	YDL038C	YDL248W	YDR281C	YDR492W	YDR091C	YGR074W	YGL081W	YEL073C	YDR298C	YDR046C	YDR308C	YDR540C	YER134C	YEL020W-A	YDR537C	YGL032C	YER055C	YJL153C	YER055C	YHR018C	YHL047C	YGR288W	YEL076C	YEL048C	YFR032C-A	YHR200W	YDR447C
YDR343C	YDR345C	YDR366C	YEL034W	YEL019C	YDR277C	YDL037C	YDL227C	YDR301W	YEL040W	YDR101C	YGR142W	YGL052W	YEL059C-A	YDR363W-A	YDR048C	YDR342C	YDR541C	YER150W	YEL011W	YDR539W	YGL030W	YER056C-A	YJL088W	YER056C	YHR019C	YHL040C	YGR296W	YEL076C-A	YER026C	YFR057W	YIL124W	YDR450W
YDR345C	YDR365C	YDR380W	YEL026W	YER001W	YDR285W	YDL025C	YDL066W	YDR303C	YER006W	YDR120C	YGR251W	YGL051W	YEL023C	YDR403W	YDR052C	YDR343C	YDR542W	YER186C	YER026C	YDR541C	YGL028C	YER057C	YJL039C	YER058W	YHR058C	YHR014W	YHL050C	YEL075C	YER036C	YGL255W	YIL114C	YDR539W
YDR366C	YDR366C	YDR384C	YEL024W	YER039C	YDR315C	YDR089W	YDL039C	YDR331W	YER043C	YDR144C	YGR263C	YGL004C	YER019C-A	YDR445C	YDR055W	YDR345C	YEL075C	YER187W	YER037W	YDR545W	YGL009C	YER067W	YJL034W	YER060W	YHR070W	YHR125W	YHL049C	YEL074W	YER062C	YGL220W	YIL085C	YEL058W
YDR384C	YDR384C	YEL065W	YER001W	YER060W	YDR334W	YDR155C	YDL038C	YDR365C	YER056C	YDR165W	YGR289C	YGR052W	YER060W	YDR447C	YDR106W	YDR357C	YEL072W	YER188W	YER044C	YEL077C	YGR075C	YER074W	YJL020C	YER061C	YHR078W	YHR136C	YHL047C	YEL067C	YER074W	YGL159W	YIL069C	YEL054C
YEL072W	YDR450W	YEL042W	YER011W	YER179W	YDR345C	YDR174W	YDL037C	YDR367W	YER110C	YDR184C	YGR292W	YGR062C	YER187W	YDR461W	YDR199W	YDR403W	YEL071W	YFL066C	YER067W	YEL076C	YGR164W	YER124C	YJR143C	YER062C	YHR194W	YHR215W	YHL040C	YEL065W	YER117W	YGL147C	YIL016W	YEL044W
YEL040W	YDR471W	YEL040W	YER036C	YER187W	YDR357C	YDR183W	YDR111C	YDR391C	YER126C	YDR297W	YHL044W	YGR155W	YER189W	YDR492W	YDR222W	YDR461W	YEL069C	YFL061W	YER066C-A	YEL075C	YGR175C	YER170W	YJR154W	YER072W	YIL164C	YIL169C	YHR094C	YEL019C	YFL028C	YGL126W	YJL190C	YEL042W
YEL024W	YEL072W	YEL038W	YER056C	YER188W	YDR358W	YDR236C	YDR222W	YDR398W	YER131W	YDR299W	YHL037C	YGR289C	YFL066C	YDR491C	YDR247W	YDR471W	YEL049W	YFL060C	YER073W	YEL071W	YGR176W	YER177W	YJR155W	YER073W	YIL154C	YIL164C	YHR136C	YER072W	YFL017C	YGL101W	YJL183W	YEL038W
YER001W	YEL040W	YER001W	YER056C-A	YFL067W	YDR367W	YDR272W	YDR234W	YDR399W	YER156C	YDR321W	YHR015W	YHL044W	YFL064C	YDR502C	YDR290W	YDR516C	YEL024W	YFL059W	YER091C	YEL068C	YGR177C	YFL062W	YJR156C	YER138W-A	YIL117C	YIL117C	YHR143W	YER134C	YGL263W	YGL032C	YJL145W	YEL036C
YER037W	YEL026W	YER011W	YER072W	YFL066C	YDR380W	YDR274C	YDR281C	YDR414C	YFR053C	YDR361C	YHR053C	YHL038C	YFL060C	YDR506C	YDR391C	YDR522C	YEL004W	YFL058W	YER102W	YER010C	YGR183C	YFL044C	YJR161C	YER175C	YIL057C	YIR034C	YHR215W	YER179W	YGL255W	YGR001C	YJL124C	YEL009C
YER038C	YEL024W	YER037W	YER099C	YFL060C	YDR428C	YDR275W	YDR303C	YDR430C	YGL187C	YDR365C	YHR067W	YHR034C	YFL058W	YDR523C	YDR403W	YDR533C	YER045C	YFL026W	YER174C	YER053C	YGR189C	YFL014W	YKL146W	YFL045C	YIR034C	YIR042C	YHR218W	YER189W	YGL176C	YGR034W	YJL080C	YEL002C
YER053C	YEL021W	YER053C	YER127W	YFL059W	YDR435C	YDR391C	YDR391C	YDR461W	YGL171W	YDR384C	YHR073W	YHR035W	YFL020C	YEL035C	YDR416W	YDR539W	YER053C	YFR047C	YER186C	YER067W	YGR234W	YFR031C-A	YKL127W	YFL034C-A	YIR042C	YJL171C	YIL065C	YFL067W	YGL152C	YGR035C	YJL034W	YEL001C
YER056C	YER001W	YER056C	YER135C	YFL058W	YDR522C	YDR401W	YDR395W	YDR476C	YGL147C	YDR398W	YHR136C	YHR053C	YFL015C	YEL034W	YDR431W	YDR540C	YER130C	YFR055W	YFL004W	YER072W	YGR281W	YFR053C	YKL091C	YFR044C	YJL151C	YJL012C	YJL225C	YFL066C	YGL147C	YGR074W	YJL014W	YER004W
YER067W	YER037W	YER072W	YFL003C	YFL040W	YDR540C	YDR476C	YDR398W	YDR539W	YGL120C	YDR399W	YHR144C	YHR055C	YFL010W-A	YEL033W	YDR466W	YDR541C	YER134C	YGL261C	YFR001W	YER073W	YGR288W	YGL191W	YKL017C	YGL253W	YJL088W	YJR010W	YJL218W	YFL065C	YGL126W	YGR105W	YJL008C	YER009W
YER073W	YER038C	YER124C	YFR055W	YFL027C	YDR541C	YDR539W	YDR414C	YEL071W	YGL078C	YDR420W	YHR165C	YHR057C	YFL003C	YEL012W	YDR506C	YEL073C	YER150W	YGL260W	YFR015C	YER091C	YHR021C	YGL185C	YKR010C	YGL220W	YJR010W	YJR099W	YJL158C	YFL063W	YGL123W	YGR118W	YJR025C	YER041W
YER124C	YER053C	YER126C	YGL255W	YFL026W	YDR542W	YEL055C	YEL055C	YEL053C	YGL077C	YDR454C	YIL172C	YHR079C-A	YFR012W	YEL003W	YDR525W	YEL072W	YER186C	YGL254W	YFR053C	YER149C	YHR094C	YGL147C	YKR017C	YGL211W	YJR061W	YJR137C	YJL145W	YFL060C	YGL119W	YGR123C	YJR145C	YER087C-A
YER130C	YER056C	YER127W	YGL206C	YFR055W	YEL073C	YEL053C	YEL053C	YEL036C	YGL076C	YDR492W	YIL137C	YHR145C	YGL230C	YER044C	YEL074W	YEL069C	YER187W	YGL204C	YFR055W	YER150W	YHR124W	YGL031C	YKR039W	YGL194C	YJR154W	YKL219W	YJL108C	YFL055W	YGL103W	YGR163W	YKL216W	YER102W
YER131W	YER067W	YER131W	YGL090W	YGL146C	YEL069C	YER011W	YER011W	YEL011W	YGL055W	YDR496C	YIL122W	YHR155W	YGL204C	YER044C-A	YER044C	YEL020W-A	YER188W	YGL179C	YGL255W	YER186C	YHR137W	YGL028C	YKR046C	YGL184C	YKL218C	YKL218C	YJL042W	YFL053W	YGL101W	YGR208W	YKL213C	YER117W
YER145C	YER073W	YER150W	YGL089C	YGL144C	YEL068C	YER056C	YER099C	YER011W	YGL029W	YDR497C	YIL114C	YHR177W	YGL176C	YER055C	YER044C-A	YER010C	YER189W	YGL162W	YGL225W	YER189W	YHR183W	YGL008C	YKR093W	YGL125W	YKL152C	YKL184W	YJL012C	YFL044C	YGL076C	YGR234W	YKL191W	YER156C
YER150W	YER124C	YFL014W	YGL078C	YGL052W	YEL058W	YER058W	YER174C	YER055C	YGL028C	YDR502C	YIL061C	YHR184W	YGL111W	YER091C-A	YER045C	YER067W	YFL066C	YGL159W	YGL187C	YER190W	YIL162W	YGL005C	YLL040C	YGL117W	YKL123W	YKL161C	YJR060W	YFL031W	YGL051W	YHL001W	YKL084W	YER165W
YER172C	YER131W	YFR055W	YGL068W	YGL051W	YEL041W	YER060W	YFR013W	YER058W	YGR035C	YEL042W	YIL053W	YIL172C	YGL051W	YER134C	YER053C	YER134C	YFL065C	YGL101W	YGL147C	YFL068W	YIL133C	YGR001C	YLR002C	YGL077C	YKR015C	YKL097C	YKL161C	YFL027C	YGL021W	YHR005C-A	YKL080W	YER178W
YFL014W	YER145C	YFR056C	YGL028C	YGR176W	YEL038W	YER061C	YGL257C	YER072W	YGR041W	YEL040W	YIL029C	YIL163C	YGR053C	YER146W	YER054C	YER141W	YFL064C	YGL055W	YGL135W	YFL067W	YIL123W	YGR008C	YLR030W	YGL051W	YLL044W	YKR106W	YKL015W	YFL004W	YGR034W	YHR021C	YLL062C	YFL045C
YFR055W	YER150W	YGL255W	YGR095C	YGR177C	YEL023C	YER072W	YGL211W	YER073W	YGR049W	YEL026W	YIL020C	YIL162W	YGR103W	YFL057C	YER066C-A	YER146W	YFL061W	YGL051W	YGL102C	YFL066C	YIL051C	YGR037C	YLR046C	YGR029W	YLR152C	YLL049W	YKR106W	YGL251C	YGR052W	YHR038W	YLL044W	YFL037W
YGL255W	YFL014W	YGL189C	YGR108W	YGR226C	YER001W	YER099C	YGL150C	YER099C	YGR052W	YER002W	YIR028W	YIL116W	YGR199W	YFL056C	YER130C	YER186C	YFL060C	YGL008C	YGL101W	YFL065C	YIL020C	YGR044C	YLR134W	YGR035C	YLR155C	YLR010C	YLR155C	YGL240W	YGR074W	YHR128W	YLL045C	YFL009W
YGL196W	YFR055W	YGL090W	YGR123C	YGR249W	YER014W	YER141W	YGL083W	YER186C	YGR103W	YER006W	YIR031C	YIL114C	YGR206W	YFL013W-A	YER150W	YER187W	YFL059W	YGL001C	YGL068W	YFL064C	YIL018W	YGR192C	YLR142W	YGR108W	YLR158C	YLR013W	YLR157C	YGL217C	YGR076C	YHR141C	YLL034C	YFR031C-A
YGL186C	YFR056C	YGL089C	YGR155W	YGR294W	YER062C	YFL062W	YGR007W	YFL044C	YGR108W	YER036C	YIR036C	YIL097W	YGR290W	YFR001W	YER158C	YER188W	YFL058W	YGR034W	YGL069C	YFL055W	YJL216C	YGR206W	YLR149C	YGR109C	YLR184W	YLR090W	YLR158C	YGL185C	YGR085C	YHR153C	YLR043C	YFR051C
YGL090W	YGL255W	YGL064C	YGR157W	YGR296W	YFL061W	YFL047W	YGR121C	YFR013W	YGR123C	YER043C	YJL221C	YIL086C	YGR294W	YFR032C-A	YER188W	YFL062W	YFL044C	YGR067C	YGL055W	YFL021W	YJL191W	YGR209C	YLR228C	YGR121C	YLR303W	YLR125W	YLR160C	YGL177W	YGR106C	YIL098C	YLR154C	YGL245W
YGL089C	YGL186C	YGL031C	YGR160W	YHL050C	YFL060C	YFL034C-A	YGR123C	YGL211W	YGR159C	YER091C	YJL092W	YIL073C	YHL049C	YFR057W	YER190W	YFL061W	YFL026W	YGR234W	YGL054C	YFR015C	YJL190C	YGR234W	YLR239C	YGR146C	YML047C	YLR126C	YLR266C	YGL157W	YGR108W	YIL054W	YLR197W	YGL200C
YGL028C	YGL162W	YGL030W	YGR159C	YHL047C	YFL059W	YFL004W	YGR142W	YGL162W	YGR173W	YER110C	YJL065C	YIL072W	YHL046C	YGL263W	YFL066C	YFL060C	YFR047C	YGR250C	YGL040C	YFR053C	YJL134W	YGR244C	YLR252W	YGR153W	YML003W	YLR163C	YLR346C	YGL138C	YGR118W	YIL011W	YLR328W	YGL135W
YGR041W	YGL090W	YGL028C	YGR176W	YHL046C	YFL058W	YFR044C	YGR177C	YGL144C	YGR175C	YER126C	YJL063C	YIL066C	YHL044W	YGL253W	YFL061W	YFL059W	YFR053C	YGR260W	YGL032C	YFR055W	YJL108C	YGR248W	YLR253W	YGR157W	YMR044W	YLR184W	YLR460C	YGR025W	YGR123C	YIL009W	YLR420W	YGL123W
YGR044C	YGL089C	YGL022W	YGR177C	YHL045W	YFL057C	YGL220W	YGR180C	YGL117W	YGR187C	YER131W	YJL059W	YIL064W	YHR053C	YGL239C	YFL044C	YFL058W	YFR055W	YGR259C	YGL031C	YGL259W	YJL026W	YGR254W	YLR267W	YGR161C	YMR062C	YLR266C	YLR463C	YGR233C	YGR141W	YIR011C	YML125C	YGL115W
YGR052W	YGL078C	YGL020C	YGR234W	YHL044W	YFL014W	YGL211W	YGR211W	YGL104C	YGR245C	YER146W	YJL037W	YIL016W	YHR055C	YGL189C	YFR024C-A	YFL056C	YGL261C	YGR288W	YGL009C	YGL253W	YJL016W	YGR260W	YLR375W	YGR175C	YMR063W	YLR267W	YLR466W	YGR265W	YGR173W	YIR030C	YML124C	YGL105W
YGR098C	YGL031C	YGR035C	YHL033C	YHL040C	YFR019W	YGL196W	YGR233C	YGL087C	YGR272C	YGL187C	YJL036W	YIR027C	YHR056C	YGL188C	YFR055W	YFL026W	YGL260W	YHL047C	YGL001C	YGL063W	YJR016C	YGR259C	YLR427W	YGR180C	YMR095C	YLR304C	YML123C	YHL049C	YGR200C	YJL196C	YML093W	YGL084C
YGR108W	YGL028C	YGR044C	YHL015W	YHL022C	YFR047C	YGL149W	YGR234W	YGL079W	YGR280C	YGL171W	YJL033W	YIR030C	YHR057C	YGL166W	YGL262W	YFR015C	YGL251C	YHL046C	YGR008C	YGL051W	YJR073C	YGR295C	YML132W	YGR208W	YMR096W	YLR346C	YML088W	YHL047C	YGR205W	YJL190C	YML072C	YGL076C
YGR138C	YGR035C	YGR067C	YHL001W	YHL008C	YGL261C	YGL150C	YGR249W	YGR007W	YHL050C	YGL147C	YJL027C	YIR041W	YHR095W	YGL088W	YGL259W	YFR047C	YGL204C	YHL044W	YGR034W	YGL015C	YJR104C	YHL043W	YML130C	YGR234W	YMR120C	YLR364W	YMR102C	YHL040C	YGR262C	YJL189W	YML067C	YGL027C
YGR139W	YGR044C	YGR108W	YHR094C	YHR014W	YGL260W	YGL104C	YHR049W	YGR121C	YHL033C	YGL120C	YJR018W	YIR042C	YHR129C	YGL055W	YGL255W	YFR053C	YGL179C	YHR005C-A	YGR036C	YGL009C	YJR109C	YHL037C	YML058W	YGR238C	YMR140W	YML123C	YMR251W	YHL018W	YHL001W	YJL179W	YML063W	YGL022W
YGR143W	YGR052W	YGR109C	YHR136C	YHR054C	YGL259W	YGL068W	YHR057C	YGR146C	YHR049W	YGL078C	YJR069C	YJL225C	YHR184W	YGL032C	YGL208W	YFR055W	YGL162W	YHR015W	YGR108W	YGL008C	YJR123W	YHL028W	YML028W	YGR240C	YMR168C	YML116W	YMR276W	YHR094C	YHR021C	YJL157C	YML026C	YGL021W
YGR157W	YGR103W	YGR139W	YHR137W	YHR057C	YGL250W	YGL069C	YHR136C	YGR161C	YHR052W	YGL077C	YJR087W	YJL222W	YHR208W	YGL001C	YGL196W	YGL254W	YGL159W	YHR030C	YGR121C	YGR008C	YJR148W	YHR005C	YML012W	YGR254W	YMR276W	YML017W	YMR281W	YHR136C	YHR038W	YJL148W	YMR038C	YGR025W
YGR192C	YGR108W	YGR141W	YHR145C	YHR094C	YGL243W	YGL032C	YHR204W	YGR177C	YHR089C	YGL055W	YJR129C	YJL220W	YHR214W	YGR036C	YGL179C	YGL253W	YGL096W	YHR053C	YGR148C	YGR025W	YJR149W	YHR010W	YML007W	YHL028W	YNL187W	YMR041C	YMR316W	YHR156C	YHR057C	YJL136C	YMR116C	YGR034W
YGR254W	YGR109C	YGR143W	YHR170W	YHR105W	YGL210W	YGL027C	YHR216W	YGR180C	YHR092C	YGL029W	YJR136C	YJL221C	YHR218W	YGR131W	YGL168W	YGL204C	YGL051W	YHR054C	YGR160W	YGR034W	YKL178C	YHR053C	YMR040W	YHR018C	YNL168C	YMR063W	YMR319C	YHR211W	YHR067W	YJL097W	YMR125W	YGR094W
YHL028W	YGR138C	YGR148C	YHR214W	YHR137W	YGL051W	YGR007W	YIL085C	YGR233C	YHR099W	YGL028C	YJR142W	YJL218W	YHR219W	YGR146C	YGL121C	YGL187C	YGL015C	YHR055C	YGR159C	YGR052W	YKL147C	YHR055C	YMR053C	YHR049W	YNL115C	YMR102C	YNL339C	YHR213W	YHR140W	YJR018W	YMR131C	YGR118W
YHL016C	YGR139W	YGR151C	YHR214W-A	YHR176W	YGL027C	YGR029W	YIL003W	YHL040C	YHR128W	YGR014W	YJR147W	YJL216C	YIL177C	YGR148C	YGL109W	YGL162W	YGL001C	YHR092C	YGR175C	YGR053C	YKL024C	YHR092C	YMR054W	YHR049C-A	YNL104C	YMR120C	YNL217W	YHR215W	YHR141C	YJR024C	YMR145C	YGR124W
YHL015W	YGR157W	YGR157W	YHR215W	YHR185C	YGR029W	YGR035C	YJL012C	YHL032C	YHR148W	YGR041W	YJR161C	YJL106W	YIL172C	YGR176W	YGL096W	YGL159W	YGR008C	YHR094C	YGR177C	YGR082W	YKR013W	YHR140W	YMR081C	YHR057C	YNL049C	YMR189W	YNL168C	YHR218W	YHR153C	YJR057W	YMR186W	YGR148C
YHR005C	YGR160W	YGR165W	YIL169C	YHR202W	YGR043C	YGR044C	YJR003C	YHR048W	YHR197W	YGR049W	YKL222C	YJL090C	YIL166C	YGR177C	YGL055W	YGL068W	YGR022C	YHR124W	YGR183C	YGR088W	YKR039W	YHR143W	YMR181C	YHR067W	YNR056C	YMR291W	YNL147W	YIL172C	YHR196W	YJR094W-A	YMR214W	YGR185C
YHR053C	YGR159C	YGR177C	YIL121W	YHR215W	YGR053C	YGR055W	YJR132W	YHR057C	YIL161W	YGR060W	YKL213C	YJL083W	YIL163C	YGR247W	YGL037C	YGL069C	YGR036C	YHR180W	YGR214W	YGR115C	YLL023C	YHR147C	YMR186W	YHR071W	YNR074C	YMR301C	YNR024W	YIL162W	YHR197W	YJR118C	YMR215W	YGR199W
YHR055C	YGR192C	YGR195W	YIL104C	YHR219W	YGR067C	YGR108W	YJR161C	YHR071W	YIL158W	YGR079W	YKL187C	YJL037W	YIL159W	YGR272C	YGL029W	YGL055W	YGR067C	YHR184W	YGR247W	YGR177C	YLR034C	YHR174W	YMR191W	YHR140W	YOL165C	YNL334C	YOL165C	YIL120W	YHR216W	YJR133W	YMR238W	YGR200C
YHR094C	YGR234W	YGR233C	YIL069C	YIL176C	YGR141W	YGR122W	YKL219W	YHR092C	YIL127C	YGR103W	YKL183W	YJL023C	YIL129C	YGR291C	YGR008C	YGL054C	YGR182C	YIL176C	YGR272C	YGR249W	YLR100W	YHR203C	YMR323W	YHR174W	YOL158C	YNL253W	YOL164W	YIL065C	YIL166C	YJR135W-A	YMR246W	YGR260W
YHR128W	YGR254W	YGR234W	YIL011W	YIL166C	YGR169C	YGR141W	YKL173W	YHR136C	YIL119C	YGR108W	YKL084W	YJR094C	YIL114C	YHL003C	YGR023W	YGL051W	YGR249W	YIL162W	YHL021C	YGR289C	YLR101C	YIL148W	YNL336W	YHR202W	YOL118C	YNL168C	YOL162W	YIL064W	YIL148W	YJR161C	YMR321C	YGR259C
YHR136C	YGR286C	YGR283C	YIL009W	YIL165C	YGR174C	YGR146C	YKL127W	YHR204W	YIL064W	YGR123C	YKL075C	YJR161C	YIL107C	YHR066W	YGR022C	YGL001C	YGR250C	YIL120W	YHL015W	YGR296W	YLR121C	YIL063C	YNL208W	YHR204W	YOL067C	YNL127W	YOL159C	YIL016W	YIL114C	YKL156W	YNL178W	YGR282C
YHR140W	YHL036W	YHL028W	YJL190C	YIL163C	YGR224W	YGR156W	YKL043W	YIL121W	YIL011W	YGR145W	YKL040C	YKL224C	YIL054W	YHR094C	YGR034W	YGR008C	YGR260W	YIL119C	YHL003C	YHL050C	YLR130C	YIL051C	YNL134C	YIL132C	YOL058W	YNR050C	YOL158C	YIR040C	YIL111W	YKL128C	YNL087W	YGR284C
YHR141C	YHL028W	YHL015W	YJL136C	YIL162W	YGR248W	YGR175C	YLL012W	YIL117C	YIL008W	YGR159C	YKR008W	YKL187C	YIL017C	YHR095W	YGR052W	YGR034W	YGR259C	YIL059C	YHR007C	YHL049C	YLR153C	YIR005W	YNL055C	YIL121W	YOL047C	YNR064C	YOR049C	YJL220W	YIL103W	YKL120W	YNL031C	YHL033C
YHR143W	YHL016C	YHL001W	YJL109C	YIL067C	YGR263C	YGR176W	YLR108C	YIL085C	YIL004C	YGR175C	YKR038C	YKL162C	YIL016W	YHR145C	YGR053C	YGR052W	YGR288W	YIL015W	YHR021C	YHL047C	YLR228C	YJL196C	YNL044W	YIL073C	YOL030W	YNR066C	YOR153W	YJL221C	YIL086C	YKL114C	YNL030W	YHL015W
YHR145C	YHL015W	YHR047C	YJL076W	YIL064W	YGR275W	YGR177C	YLR244C	YIL049W	YIR026C	YGR177C	YKR047W	YKL133C	YIR026C	YHR156C	YGR067C	YGR062C	YGR295C	YIR027C	YHR087W	YHL021C	YLR340W	YJL189W	YNL015W	YIL053W	YOL028C	YOL165C	YOR222W	YJL219W	YIL069C	YKL084W	YNL016W	YHL003C
YHR174W	YHL001W	YHR049W	YJL012C	YIL015W	YGR286C	YGR180C	YLR384C	YIL013C	YJL206C	YGR187C	YKR060W	YKL131W	YIR028W	YHR185C	YGR088W	YGR067C	YHL049C	YIR028W	YHR092C	YHR045W	YLR413W	YJL167W	YNR044W	YIL049W	YOR060C	YOL158C	YOR304W	YJL218W	YIL053W	YKL078W	YNL010W	YHR026W
YHR214W	YHR005C	YHR052W	YJR004C	YIL003W	YGR294W	YGR233C	YLR452C	YIL011W	YJL148W	YGR245C	YKR098C	YKL078W	YIR030C	YIL172C	YGR127W	YGR075C	YHL048W	YIR040C	YHR095W	YHR092C	YLR459W	YJL106W	YOL058W	YIL043C	YOR128C	YOL119C	YOR344C	YJL216C	YIL028W	YKL053C-A	YOL158C	YHR047C
YHR214W-A	YHR010W	YHR053C	YJR048W	YIR026C	YHL044W	YGR234W	YML056C	YIL003W	YJL122W	YGR272C	YLL033W	YKL072W	YIR042C	YIL163C	YGR138C	YGR165W	YHL047C	YIR042C	YHR128W	YHR124W	YLR460C	YJL068C	YOL055C	YIL040W	YOR204W	YOL118C	YOR375C	YJL043W	YIL020C	YKL033W-A	YOL144W	YHR054C
YIL169C	YHR087W	YHR055C	YJR071W	YIR027C	YHL028W	YGR240C	YMR006C	YJL200C	YJL109C	YGR280C	YLL006W	YKL071W	YJL221C	YIL162W	YGR149W	YGR205W	YHL046C	YJL223C	YHR136C	YHR136C	YML075C	YJL052W	YOL031C	YIL009W	YOR336W	YOL029C	YOR382W	YJL012C	YIL009C-A	YKR057W	YOL143C	YHR057C
YIL165C	YHR094C	YHR094C	YJR148W	YIR029W	YHR015W	YGR265W	YMR182C	YJL117W	YJL080C	YGR286C	YLL004W	YKL012W	YJL218W	YIL120W	YGR213C	YGR247W	YHL044W	YJL219W	YHR141C	YHR183W	YML052W	YJL012C	YOR054C	YIR034C	YPL017C	YOR049C	YOR383C	YJR060W	YIR006C	YKR085C	YOL139C	YHR068W
YIL164C	YHR139C-A	YHR097C	YKL185W	YIR030C	YHR034C	YGR295C	YMR266W	YJL101C	YJL050W	YHL028W	YLL003W	YKR009C	YJL037W	YIL107C	YGR248W	YGR260W	YHR015W	YJL218W	YHR143W	YHR211W	YML028W	YJL010C	YOR247W	YJL213W	YPL004C	YOR135C	YOR384W	YJR073C	YIR008C	YKR088C	YOL126C	YHR083W
YIL121W	YHR141C	YHR136C	YKL177W	YIR039C	YHR041C	YHL048W	YMR316W	YJL065C	YJR041C	YHL011C	YLR143W	YKR055W	YJR023C	YIL096C	YGR249W	YGR259C	YHR030C	YJL216C	YHR147C	YHR213W	YMR015C	YJR009C	YOR273C	YJL211C	YPR036W	YOR153W	YPL283C	YJR094C	YIR030C	YLL047W	YOL104C	YHR127W
YIL119C	YHR143W	YHR137W	YKL178C	YIR040C	YHR053C	YHL031C	YNL216W	YJL012C	YJR047C	YHR005C	YLR162W	YKR073C	YJR076C	YIL065C	YGR250C	YGR288W	YHR053C	YJL215C	YHR163W	YHR218W	YMR194C-A	YJR025C	YOR288C	YJL199C	YPR089W	YOR289W	YPL206C	YJR120W	YIR042C	YLL014W	YOL045W	YHR200W
YIL111W	YHR145C	YHR143W	YKL153W	YIR042C	YHR054C	YHL028W	YNL141W	YJR131W	YJR063W	YHR052W	YLR242C	YKR088C	YJR094C	YIL058W	YGR289C	YGR290W	YHR054C	YJL213W	YHR203C	YHR219W	YMR202W	YJR077C	YOR303W	YJL194W	YPR164W	YOR383C	YPL202C	YKL223W	YJL211C	YLL009C	YOL036W	YIL145C
YIL060W	YHR147C	YHR145C	YKL152C	YJL223C	YHR055C	YHL014C	YNL087W	YJR132W	YJR070C	YHR064C	YLR284C	YKR098C	YJR094W-A	YIL057C	YGR291C	YGR289C	YHR055C	YJL051W	YHR208W	YIL177C	YMR292W	YJR085C	YOR321W	YJL195C	YPR200C	YOR384W	YPL199C	YKL220C	YJL196C	YLR012C	YOL010W	YIL124W
YIL019W	YHR174W	YHR174W	YKL043W	YJL219W	YHR057C	YHR057C	YNL077W	YJR161C	YJR115W	YHR066W	YLR306W	YLL044W	YJR159W	YIL025C	YHL044W	YGR292W	YHR092C	YJR010W	YHR215W	YIL173W	YMR307W	YJR104C	YPL281C	YJL172W		YPL033C	YPL019C	YKL187C	YJL190C	YLR130C	YOR087W	YIL114C
YIL009W	YHR214W	YHR178W	YKL006W	YJL218W	YHR075C	YHR071W	YNL072W	YKL219W	YJR147W	YHR089C	YLR401C	YLR067C	YKL220C	YIL023C	YHL037C	YGR295C	YHR094C	YJR025C	YJL214W	YIL162W	YMR319C	YJR125C	YPL272C	YJL163C		YPL019C	YPL017C	YKL070W	YJL183W	YLR154C	YOR096W	YIL069C
YIR023W	YHR214W-A	YHR184W	YKR061W	YJL217W	YHR076W	YHR072W	YNL040W	YKL209C	YKL216W	YHR092C	YLR415C	YLR123C	YKL187C	YJL220W	YHL021C	YHL048W	YHR124W	YJR078W	YJL213W	YIL133C	YNL300W	YJR137C	YPL036W	YJL153C		YPL018W	YPR006C	YKL015W	YJL170C	YLR167W	YOR236W	YIL041W
YIR031C	YIL169C	YHR214W	YKR093W	YJL216C	YHR137W	YHR074W	YNR028W	YKL098W	YKL109W	YHR099W	YLR457C	YLR125W	YKL169C	YJL221C	YHR030C	YHL047C	YHR140W	YJR094C	YJL190C	YIL059C	YNL193W	YKL153W	YPR035W	YJL088W		YPL017C	YPR014C	YKR090W	YJL136C	YLR169W	YOR294W	YIL016W
YJL214W	YIL165C	YHR215W	YLL045C	YJL160C	YHR176W	YHR075C	YNR050C	YKL043W	YKL096W	YHR128W	YMR042W	YLR137W	YKL162C-A	YJL219W	YHR037W	YHL044W	YHR177W	YJR148W	YJL183W	YIL053W	YNL142W	YKL152C	YPR183W	YJL082W		YPR002W	YPR078C	YKR106W	YJL055W	YLR171W	YOR323C	YJL212C
YJL200C	YIL164C	YIL169C	YLL028W	YJL135W	YHR184W	YHR094C	YOL165C	YLL053C	YKL082C	YHR143W	YMR053C	YLR249W	YKL162C	YJL218W	YHR046C	YHL042W	YHR180W	YJR151C	YJL157C	YIL020C	YNL125C	YKL150W	YPR194C	YJL071W		YPR200C	YPR079W	YLL038C	YJL050W	YLR180W	YOR355W	YJL210W
YJL172W	YIL121W	YIL121W	YLR040C	YJL090C	YHR202W	YHR113W	YOL059W	YLL052C	YKL081W	YHR148W	YMR254C	YLR262C-A	YKL111C	YJL217W	YHR087W	YHL021C	YIL173W	YJR158W	YJL096W	YIL017C	YNL066W	YKL141W		YJL066C			YPR140W	YLR047C	YJL022W	YLR200W	YOR361C	YJL190C
YJL170C	YIL119C	YIL119C	YLR062C	YJL088W	YHR210C	YHR136C	YOL016C	YLL039C	YKL078W	YHR169W	YMR282C	YLR264W	YKL086W	YJL215C	YHR124W	YHR005C-A	YIL164C	YKL218C	YJL048C	YIR039C	YNL046W	YKL109W		YJL063C			YPR203W	YLR136C	YJR063W	YLR264W	YOR385W	YJL183W
YJL157C	YIL111W	YIL060W	YLR196W	YJL056C	YHR215W	YHR202W	YOL014W	YLL012W	YKL056C	YHR170W	YNL293W	YLR265C	YKL072W	YJL189W	YHR138C	YHR015W	YIL162W	YKL209C	YJL026W	YIR040C	YNL034W	YKL096W		YJL053W				YLR214W	YJR064W	YLR268W	YOR390W	YJL138C
YJL150W	YIL060W	YIL047C	YLR198C	YJL038C	YIL173W	YHR204W	YOR091W	YLR040C	YKL014C	YHR196W	YNL253W	YLR306W	YKL070W	YJL182C	YHR146W	YHR043C	YIL120W	YKL109W	YJR047C	YJL225C	YNL018C	YKL085W		YJR015W				YLR228C	YJR074W	YLR291C	YPL273W	YJL121C
YJL148W	YIL037C	YIL019W	YLR236C	YJL037W	YIL166C	YHR215W	YOR108W	YLR084C	YKL009W	YHR197W	YNL193W	YLR308W	YKL024C	YJL140W	YHR147C	YHR045W	YIL119C	YKL051W	YJR094W-A	YJL222W	YNR067C	YKL084W		YJR018W				YLR232W	YJR078W	YLR344W	YPL265W	YJL080C
YJL079C	YIL009W	YIL011W	YLR244C	YJR078W	YIL165C	YIL132C	YOR188W	YLR090W	YKR024C	YHR216W	YNL172W	YLR374C	YKL014C	YJL120W	YHR156C	YHR053C	YIL117C	YKL003C	YJR101W	YJL221C	YOL165C	YKL067W		YJR030C				YLR234W	YJR094W-A	YLR346C	YPL090C	YJL062W
YJL052W	YIR023W	YIL009W	YLR276C	YJR119C	YIL164C	YIL085C	YOR209C	YLR346C	YKR075C	YIL158W	YNL166C	YML123C	YKL010C	YJL108C	YHR209W	YHR055C	YIR027C	YKL001C	YJR105W	YJL217W	YOL118C	YKL066W		YJR073C				YLR296W	YJR112W	YLR367W	YPL050C	YJL034W
YJR004C	YIR027C	YJL217W	YLR287C-A	YJR149W	YIL163C	YIL051C	YOR222W	YLR348C	YKR081C	YIL131C	YNL117W	YML070W	YKL006W	YJL107C	YIL172C	YHR092C	YIR028W	YKR061W	YJR115W	YJL216C	YOL092W	YKL062W		YJR074W				YLR338W	YJR118C	YLR388W	YPL041C	YJL014W
YJR009C	YIR029W	YJL214W	YLR300W	YJR156C	YIL162W	YIL049W	YOR253W	YLR354C	YKR092C	YIL127C	YNL065W	YML066C	YKL005C	YJL088W	YIL169C	YHR094C	YIR029W	YKR106W	YJR148W	YJL214W	YOL052C	YKL060C		YJR132W				YLR346C	YJR133W	YLR406C	YPR102C	YJR024C
YJR073C	YIR031C	YJL212C	YLR344W	YJR158W	YIL107C	YIL040W	YOR291W	YLR357W	YLL067C	YIL119C	YNL012W	YML059C	YKL003C	YJL048C	YIL162W	YHR124W	YIR040C	YLL053C	YKL216W	YJL196C	YOL002C	YKL035W		YKL167C				YLR357W	YKL223W	YLR413W	YPR110C	YJR025C
YJR147W	YJL200C	YJL208C	YLR346C	YJR159W	YIL098C	YIL015W	YOR315W	YLR414C	YLL061W	YIL096C	YNL004W	YML049C	YKR097W	YJL015C	YIL159W	YHR136C	YIR042C	YLR040C	YKL181W	YJL108C	YOR082C	YKL006C-A		YKL147C				YLR402W	YKL156W	YML094W	YPR118W	YJR094W-A
YJR150C	YJL188C	YJL122W	YLR413W	YJR162C	YIL097W	YIL011W	YOR377W	YLR438W	YLL009C	YIL064W	YNL001W	YMR006C	YKR106W	YJL011C	YIL151C	YHR140W	YJL223C	YLR042C	YKL150W	YJL090C	YOR167C	YKL006W		YKL127W				YLR463C	YKL114C	YML066C	YPR132W	YJR118C
YJR152W	YJL172W	YJL012C	YLR440C	YKL218C	YIL013C	YIL009W	YOR385W	YLR462W	YLL008W	YIL008W	YNR072W	YMR011W	YLL056C	YJL007C	YIL120W	YHR141C	YJL222W	YLR054C	YKL120W	YJL078C	YOR288C	YKR070W		YKL114C				YLR465C	YKL099C	YML065W	YPR144C	YJR123W
YKL202W	YJL157C	YJR004C	YLR441C	YKL134C	YIR027C	YIL003W	YPL183C	YLR464W	YLR009W	YIL004C	YNR074C	YMR032W	YLL049W	YJR037W	YIL086C	YHR180W	YJL221C	YLR120C	YKL056C	YJR016C	YOR304W	YLL044W		YKL065C				YML123C	YKL078W	YML063W	YPR165W	YJR129C
YKL177W	YJL088W	YJR009C	YLR448W	YKL131W	YIR030C	YIR038C	YPL019C	YML123C	YLR040C	YIR026C	YOL159C	YMR125W	YLL047W	YJR047C	YIL029C	YHR184W	YJL219W	YLR121C	YKL035W	YJR098C	YOR359W	YLL024C		YKL053C-A				YML075C	YKL053C-A	YML036W		YJR131W
YKL178C	YJL079C	YJR048W	YLR449W	YKL123W	YIR036C	YJL210W	YPL016W	YMR040W	YLR068W	YJL194W	YOL158C	YMR130W	YLL042C	YJR055W	YIL012W	YIL164C	YJL218W	YLR187W	YKL036C	YJR120W	YPL265W	YLR029C		YKL043W				YML066C	YKL048C	YML024W		YKL216W
YKL153W	YJL052W	YJR147W	YLR452C	YKR098C	YIR037W	YJL117W	YPR017C	YMR074C	YLR073C	YJL157C	YOL157C	YMR135W-A	YLR015W	YJR073C	YJL220W	YIL163C	YJL217W	YLR194C	YKL033W-A	YJR151C	YPL250C	YLR049C		YKL039W				YML003W	YKL033W-A	YML009C		YKL213C
YKL152C	YJR004C	YJR148W	YML123C	YLL053C	YIR038C	YJL012C	YPR069C	YMR081C	YLR084C	YJL148W	YOL152W	YMR138W	YLR063W	YJR094W-A	YJL221C	YIL162W	YJL216C	YLR214W	YKL009W	YJR158W	YPL220W	YLR058C		YKL030W				YMR058W	YKL014C	YMR006C		YKL192C
YKL109W	YJR009C	YKL214C	YML075C	YLL049W	YIR039C	YJL007C	YPR128C	YMR182C	YLR106C	YJL122W	YOL089C	YMR170C	YLR123C	YJR105W	YJL219W	YIL120W	YJL214W	YLR232W	YKL008C	YKL223W	YPL187W	YLR101C		YLL063C				YMR251W	YKL005C	YMR099C		YKL191W
YKL096W-A	YJR038C	YKL185W	YML073C	YLL025W	YIR040C	YJR015W		YMR266W	YLR129W	YJL051W	YOL080C	YMR196W	YLR125W	YJR141W	YJL218W	YIL119C	YJL165C	YLR231C	YKL001C	YKL218C	YPL143W	YLR110C		YLL051C				YMR276W	YKR024C	YMR123W		YKL096W
YKL096W	YJR073C	YKL177W	YMR006C	YLL012W	YIR042C	YJR018W		YMR316W	YLR175W	YJL050W	YOL067C	YMR207C	YLR199C	YKL182W	YJL217W	YIL098C	YJL038C	YLR297W	YKR039W	YKL109W	YPL142C	YLR159W		YLL012W				YMR281W	YKR057W	YMR152W		YKL084W
YKL062W	YJR147W	YKL178C	YMR008C	YLR037C	YJL221C	YJR017C		YNL339C	YLR186W	YJL033W	YOL065C	YMR282C	YLR217W	YKL120W	YJL171C	YIL058W	YJR025C	YLR375W	YKR059W	YKL096W	YPL094C	YLR167W		YLR050C				YMR316W	YKR094C	YMR158W		YKL080W
YKL043W	YJR152W	YKL164C	YMR015C	YLR053C	YJL218W	YJR131W		YNL141W	YLR196W	YJR047C	YOL063C	YNL334C	YLR219W	YKL118W	YJL165C	YIL009C-A	YJR078W	YLR413W	YKR085C	YKR039W	YPL058C	YLR189C		YLR059C				YNL328C	YLL059C	YMR239C		YKL056C
YKR034W	YKL202W	YKL156W	YMR058W	YLR080W	YJL216C	YJR132W		YNL106C	YLR197W	YJR048W	YOL026C	YNL321W	YLR226W	YKL086W	YJL132W	YIR027C	YJR094C	YLR452C	YKR093W	YKR103W	YPR042C	YLR232W		YLR108C				YNL296W	YLL047W	YMR246W		YKL015W
YKR033C	YKL201C	YKL153W	YMR145C	YLR123C	YJL038C	YJR134C		YNL087W	YLR222C	YJR063W	YOL015W	YNL291C	YLR239C	YKL033W-A	YJL108C	YIR028W	YJR150C	YLR460C	YKR106W	YLL067C	YPR052C	YLR231C		YLR132C				YNL269W	YLL045C	YMR254C		YKR088C
YKR039W	YKL185W	YKL152C	YMR173W	YLR126C	YJL023C	YJR161C		YNL073W	YLR237W	YJR070C	YOR011W	YNL266W	YLR260W	YKL009W	YJL107C	YIR032C	YJR151C	YLR461W	YLR029C	YLL066C	YPR053C	YLR258W		YLR134W				YNL198C	YLL042C	YMR267W		YLL062C
YKR061W	YKL177W	YKL118W	YMR173W-A	YLR136C	YJR048W	YKL219W		YNL040W	YLR300W	YJR147W	YOR071C	YNL234W	YLR269C	YLL053C	YJL088W	YIR040C	YJR156C	YML118W	YLR061W	YLL063C	YPR074C	YLR286C		YLR136C				YNL193W	YLR022C	YMR319C		YLL061W
YLL028W	YKL178C	YKL096W-A	YMR211W	YLR214W	YJR099W	YKL216W		YNL006W	YLR367W	YKL216W	YOR111W	YNL231C	YLR306W	YLL052C	YJL048C	YIR042C	YJR158W	YML075C	YLR083C	YLR089C	YPR138C	YLR294C		YLR153C				YNL148C	YLR029C	YNL256W		YLL050C
YLR041W	YKL156W	YKL096W	YNL335W	YLR232W	YJR133W	YKL127W		YNR028W	YLR372W	YKL191W	YOR141C	YNL202W	YLR310C	YLL033W	YJL016W	YJL221C	YJR159W	YML066C	YLR112W	YLR228C	YPR194C	YLR311C		YLR155C				YNL146W	YLR031W	YNL162W		YLL034C
YLR040C	YKL153W	YKL049C	YNL331C	YLR231C	YJR155W	YKL065C		YNR050C	YLR409C	YKL172W	YOR229W	YNL170W	YLR333C	YLL028W	YJR037W	YJL218W	YJR161C	YMR015C	YLR153C	YLR459W		YLR326W		YLR157C				YNR075W	YLR124W	YNL153C		YLR043C
YLR053C	YKL152C	YKL043W	YNL329C	YLR284C	YJR158W	YKL044W		YNR059W	YLR413W	YKL164C	YOR255W	YNL146W	YLR339C	YLR029C	YJR095W	YJL217W	YKL224C	YMR058W	YLR167W	YLR460C		YLR339C		YLR158C				YOL165C	YLR130C	YNL147W		YLR048W
YLR081W	YKL138C	YKR093W	YNL327W	YLR307W	YJR159W	YKL043W		YOL059W	YLR432W	YKL143W	YOR265W	YNL128W	YLR402W	YLR031W	YJR103W	YJL214W	YKL223W	YMR081C	YLR180W	YLR462W		YLR384C		YLR160C				YOL163W	YLR132C	YNL141W		YLR154C
YLR110C	YKL109W	YLL049W	YNL217W	YLR319C	YJR160C	YKR057W		YOL058W	YLR462W	YKL109W	YOR377W	YNL112W	YLR462W	YLR054C	YJR150C	YJL213W	YKL218C	YMR208W	YLR257W	YLR463C		YLR395C		YLR179C				YOL162W	YLR157C	YNL101W		YLR197W
YLR142W	YKL096W-A	YLL047W	YNL160W	YLR321C	YKL218C	YLL012W		YOL010W	YLR464W	YKL082C	YOR389W	YNR032C-A	YML118W	YLR076C	YKL223W	YJL079C	YKL109W	YMR316W	YLR264W	YLR466W		YLR420W		YLR180W				YOL158C	YLR160C	YNL096C		YLR198C
YLR152C	YKL096W	YLL045C	YNL145W	YLR415C	YKL187C	YLR042C		YOL009C	YLR467W	YKL081W	YPL070W	YNR056C	YML117W	YLR122C	YKL150W	YJL048C	YKL051W	YMR316C-A	YLR287C-A	YLR467W		YLR432W		YLR184W				YOL157C	YLR167W	YNL013C		YLR212C
YLR155C	YKL043W	YLL028W	YNL141W	YLR460C	YKL162C	YLR064W		YOL008W	YML093W	YKL078W	YPL056C	YNR057C	YMR025W	YLR132C	YKL131W	YJR010C-A	YKL026C	YNL335W	YLR312W-A	YML133C		YLR441C		YLR217W				YOL156W	YLR169W	YNL010W		YLR244C
YLR157C	YKR034W	YLL009C	YNL139C	YLR461W	YKL133C	YLR108C		YOR091W	YML056C	YKL014C	YPL038W	YNR072W	YMR082C	YLR142W	YKL123W	YJR024C	YKR033C	YNL334C	YLR339C	YML100W		YML132W		YLR216C				YOL101C	YLR171W	YNR070W		YLR264W
YLR158C	YKR033C	YLR041W	YNL075W	YMR025W	YKL121W	YLR155C		YOR141C	YML027W	YKL009W	YPR046W	YNR074C	YMR085W	YLR153C	YKL118W	YJR025C	YKR039W	YNL333W	YLR350W	YMR102C		YML128C		YLR232W				YOR010C	YLR185W	YOL154W		YLR325C
YLR160C	YKR039W	YLR040C	YNL069C	YMR034C	YKL103C	YLR157C		YOR220W	YML022W	YKR024C	YPR201W	YNR077C	YMR086C-A	YLR167W	YKL109W	YJR078W	YKR061W	YNL332W	YLR388W	YMR125W		YML123C		YLR231C				YOR027W	YLR187W	YOL127W		YLR328W
YLR256W	YKR060W	YLR074C	YNL021W	YMR058W	YKL082C	YLR158C		YOR253W	YML009C	YKR081C		YOL161C	YMR094W	YLR202C	YKL053W	YJR101W	YKR091W	YNL192W	YLR413W	YMR129W		YML078W		YLR349W				YOR049C	YLR260W	YOL121C		YLR367W
YLR257W	YKR061W	YLR086W	YNR001C	YMR101C	YKL072W	YLR160C		YOR285W	YMR011W	YKR092C		YOL159C	YMR098C	YLR236C	YKL031W	YJR156C	YKR106W	YNL145W	YLR441C	YMR136W		YML063W		YLR348C				YOR135C	YLR264W	YOL093W		YML124C
YLR258W	YLL028W	YLR194C	YNR044W	YMR129W	YKL062W	YLR217W		YOR291W	YMR015C	YKR093W		YOL157C	YMR118C	YLR262C-A	YKL026C	YJR158W	YLL053C	YNL142W	YML123C	YMR163C		YML051W		YLR354C				YOR153W	YLR265C	YOL080C		YML106W
YLR286C	YLR041W	YLR200W	YNR050C	YMR138W	YKL023W	YLR216C		YOR302W	YMR049C	YLL008W		YOL138C	YMR135W-A	YLR284C	YKL008C	YJR159W	YLR040C	YNL024C	YML075C	YMR195W		YML028W		YLR359W				YOR222W	YLR333C	YOL022C		YML067C
YLR287C-A	YLR040C	YLR202C	YOL158C	YMR232W	YKR065C	YLR232W		YOR303W	YMR056C	YLR009W		YOL111C	YMR138W	YLR350W	YKR061W	YJR161C	YLR042C	YNL003C	YML063W	YMR234W		YML026C		YLR438W				YOR304W	YLR344W	YOR077W		YML052W
YLR297W	YLR042C	YLR214W	YOL155C	YMR244W	YKR075C	YLR231C		YOR306C	YMR081C	YLR042C		YOL110W	YMR154C	YLR377C	YKR091W	YKL221W	YLR054C	YNR069C	YML056C	YMR286W		YML024W		YLR445W				YOR375C	YLR367W	YOR095C		YML026C
YLR300W	YLR053C	YLR258W	YOL152W	YMR282C	YKR097W	YLR265C		YOR315W	YMR128W	YLR056W		YOL096C	YMR167W	YLR441C	YKR106W	YKL218C	YLR120C	YNR072W	YML052W	YMR291W		YML022W		YML123C				YOR381W	YML084W	YOR096W		YML012W
YLR334C	YLR058C	YLR276C	YOL136C	YMR319C	YKR098C	YLR334C		YOR338W	YMR131C	YLR068W		YOL075C	YMR228W	YML126C	YLL053C	YKL178C	YLR121C	YNR075W	YML024W	YMR307W		YML012W		YML047C				YOR382W	YML063W	YOR125C		YMR006C
YLR343W	YLR081W	YLR287C-A	YOL109W	YMR324C	YKR106W	YLR357W		YOR347C	YMR194W	YLR084C		YOL065C	YMR251W	YML075C	YLL037W	YKL170W	YLR194C	YOL165C	YML022W	YMR316W		YMR090W		YML038C				YOR383C	YML056C	YOR135C		YMR047C
YLR388W	YLR142W	YLR300W	YOL106W	YNL337W	YLL012W	YLR359W		YOR375C	YMR199W	YLR106C		YOL054W	YMR322C	YML066C	YLL025W	YKL169C	YLR213C	YOL163W	YMR006C	YMR316C-A		YMR097C		YMR038C				YOR384W	YML038C	YOR150W		YMR054W
YLR413W	YLR152C	YLR319C	YOL104C	YNL335W	YLR011W	YLR438W		YOR377W	YMR215W	YLR129W		YOL053W	YNL337W	YML054C	YLL019C	YKL137W	YLR214W	YOL162W	YMR011W	YMR319C		YMR099C		YMR083W				YPL199C	YML026C	YOR164C		YMR056C
YLR440C	YLR155C	YLR343W	YOL019W	YNL334C	YLR040C	YLR452C		YOR385W	YMR217W	YLR175W		YOL047C	YNL286W	YML047C	YLR013W	YKL058W	YLR232W	YOL161C	YMR015C	YNL339C		YMR105C		YMR120C				YPL136W	YML024W	YOR167C		YMR116C
YLR441C	YLR157C	YLR346C	YOL011W	YNL234W	YLR155C	YML132W		YPL274W	YMR225C	YLR180W		YOL045W	YNL262W	YML043C	YLR045C	YKL033W-A	YLR231C	YOL160W	YMR071C	YNL264C		YMR116C		YMR173W				YPL068C	YML023C	YOR179C		YMR123W
YLR452C	YLR158C	YLR413W	YOR010C	YNL210W	YLR232W	YML079W		YPL250C	YMR229C	YLR196W		YOL015W	YNL170W	YML024W	YLR054C	YKR030W	YLR243W	YOL159C	YMR081C	YNL226W		YMR121C		YMR178W				YPL019C	YML019W	YOR182C		YMR143W
YML128C	YLR160C	YLR438W	YOR095C	YNL203C	YLR231C	YML038C		YPL111W	YMR269W	YLR197W		YOL013C	YNL148C	YML008C	YLR120C	YKR033C	YLR297W	YOL156W	YMR105C	YNL194C		YMR142C		YMR198W				YPL017C	YMR003W	YOR189W		YMR145C
YML047C	YLR168C	YLR441C	YOR101W	YNL196C	YLR270W	YMR006C		YPL101W	YMR272C	YLR221C		YOL011W	YNL146W	YMR015C	YLR121C	YKR039W	YLR413W	YOL152W	YMR121C	YNL193W		YMR173W		YMR199W				YPL015C	YMR006C	YOR202W		YMR214W
YMR006C	YLR180W	YLR449W	YOR146W	YNL195C	YLR284C	YMR120C		YPL066W	YMR290C	YLR222C		YOR100C	YNL106C	YMR065W	YLR142W	YKR074W	YLR461W	YOL101C	YMR195W	YNL142W		YMR173W-A		YMR210W				YPR027C	YMR032W	YOR222W		YMR215W
YMR008C	YLR198C	YLR452C	YOR153W	YNL158W	YLR298C	YMR166C		YPL057C	YMR291W	YLR367W		YOR180C	YNL012W	YMR112C	YLR194C	YKR075C	YLR462W	YOL042W	YMR202W	YNL087W		YMR208W		YMR319C				YPR088C	YMR035W	YOR234C		YMR223W
YMR058W	YLR257W	YML123C	YOR234C	YNL146W	YLR304C	YMR173W		YPL019C	YMR303C	YLR372W		YOR181W	YNL009W	YMR121C	YLR232W	YKR097W	YLR463C	YOL016C	YMR215W	YNL066W		YMR226C		YMR323W				YPR089W	YMR038C	YOR236W		YMR235C
YMR088C	YLR258W	YML025C	YOR300W	YNL042W	YLR306W	YMR173W-A		YPL001W	YNL339C	YLR409C		YOR183W	YNR038W	YMR188C	YLR231C	YLL014W	YML118W	YOL004W	YMR242C	YNL034W		YMR242C		YNL239W				YPR096C	YMR048W	YOR253W		YMR242C
YMR105C	YLR286C	YMR006C	YOR310C	YNL028W	YLR309C	YMR198W		YPR017C	YNL308C	YLR413W		YOR204W	YNR047W	YMR194W	YLR243W	YLR040C	YML075C	YOL002C	YMR243C	YNL018C		YMR245W		YNL231C				YPR138C	YMR071C	YOR265W		YMR243C
YMR120C	YLR287C-A	YMR008C	YOR315W	YNL012W	YMR025W	YMR215W		YPR128C	YNL300W	YLR435W		YOR214C	YNR051C	YMR202W	YLR297W	YLR054C	YML066C	YOR002W	YMR250W	YNR076W		YMR244C-A		YNL219C				YPR156C	YMR124W	YOR287C		YMR321C
YMR173W	YLR297W	YMR015C	YPL226W	YNR044W	YMR035W	YMR266W		YPR158W	YNL289W	YLR467W		YOR230W	YNR057C	YMR244W	YLR311C	YLR082C	YMR081C	YOR008C	YMR251W-A	YOL165C		YMR246W		YNL180C				YPR203W	YMR131C	YOR293W		YNL301C
YMR173W-A	YLR300W	YMR058W	YPL163C	YNR071C	YMR048W	YMR316C-A		YPR182W	YNL255C	YML126C		YOR336W	YNR069C	YMR251W	YLR346C	YLR112W	YMR208W	YOR032C	YMR319C	YOL164W		YMR251W-A		YNL179C					YMR138W	YOR295W		YNL283C
YMR189W	YLR304C	YMR145C	YPL131W	YNR072W	YMR106C	YMR319C			YNL248C	YML093W		YOR389W	YNR074C	YMR319C	YLR375W	YLR232W	YMR316W	YOR047C	YNL302C	YOL016C		YMR297W		YNL178W					YMR178W	YOR315W		YNL259C
YMR195W	YLR319C	YMR173W	YPL126W	YNR073C	YMR120C	YNL336W			YNL182C	YML056C		YPL282C	YOL161C	YMR322C	YLR402W	YLR231C	YMR316C-A	YOR134W	YNL217W	YOL015W		YNL336W		YNL141W					YMR235C	YPL251W		YNL247W
YMR215W	YLR334C	YMR173W-A	YPL058C	YNR074C	YMR125W	YNL220W			YNL175C	YML052W		YPL278C	YOL160W	YNL285W	YLR414C	YLR257W	YMR319C	YOR137C	YNL178W	YOL002C		YNL302C		YNL087W					YMR242C	YPL249C-A		YNL219C
YMR250W	YLR359W	YMR272C	YPL029W	YNR075W	YMR138W	YNL219C			YNL151C	YML027W		YPL277C	YOL159C	YNL235C	YML119W	YLR312W-A	YNL336W	YOR209C	YNL162W	YOR011W		YNL217W		YNL065W					YMR254C	YPL211W		YNL135C
YMR251W-A	YLR413W	YNL327W	YPL019C	YNR076W	YMR139W	YNL216W			YNL147W	YML018C		YPL231W	YOL157C	YNL198C	YML118W	YLR460C	YNL335W	YOR273C	YNL145W	YOR049C		YNL200C		YNL048W					YMR292W	YPL183C		YNL067W
YNL335W	YLR441C	YNL160W	YPR009W	YOL165C	YMR145C	YNL141W			YNL141W	YMR006C		YPL222W	YOL154W	YNL162W	YML084W	YML132W	YNL334C	YOR304W	YNL142W	YOR067C		YNL178W		YNL044W					YMR319C	YPL144W		YNR021W
YNL327W	YLR452C	YNL145W	YPR149W	YOL161C	YMR172W	YNL087W			YNL132W	YMR011W		YPL054W	YOL150C	YNL155W	YML075C	YML123C	YNL333W	YOR313C	YNL067W	YOR265W		YNL162W		YNL043C					YMR324C	YPL143W		YNR046W
YNL279W	YML128C	YNL141W		YOL158C	YMR207C	YNL066W			YNL113W	YMR015C		YPL041C	YOL138C	YNL150W	YML066C	YML046W	YNL332W	YOR348C	YNL066W	YOR273C		YNL145W		YNL035C					YNL301C	YPL081W		YOL158C
YNL160W	YML123C	YNL139C		YOL156W	YMR234W	YNL048W			YNL112W	YMR049C		YPR035W	YOL131W	YNL145W	YMR075C-A	YML024W	YNL192W	YOR385W	YNL046W	YOR304W		YNL134C		YNR008W					YNL248C	YPR051W		YOL143C
YNL142W	YML056C	YNL134C		YOL152W	YMR250W	YNL040W			YNL111C	YMR128W		YPR039W	YOL118C	YNL090W	YMR081C	YML022W	YNL145W	YPL282C	YNL010W	YOR348C		YNL069C		YNR011C					YNL237W	YPR060C		YOL126C
YNL141W	YML047C	YNL110C		YOL141W	YMR280C	YNR044W			YNL110C	YMR131C		YPR152C	YOL112W	YNL089C	YMR090W	YMR038C	YNL024C	YPL095C	YNR014W	YOR352W		YNL067W		YNR050C					YNL196C	YPR118W		YOL120C
YNL134C	YMR006C	YNR044W		YOL132W	YMR282C	YNR050C			YNL067W	YMR199W		YPR195C	YOL101C	YNL065W	YMR096W	YMR081C	YNR065C	YPL036W	YNR021W	YOR385W		YNL066W		YOL158C					YNL182C	YPR187W		YOL039W
YNL069C	YMR008C	YNR046W		YOL083W	YNL335W	YOL143C			YNL066W	YMR215W		YPR204W	YOL092W	YNL055C	YMR102C	YMR195W	YNR069C	YPL027W	YNR036C	YOR390W		YNL055C		YOL151W					YNL178W			YOL036W
YNL055C	YMR058W	YNR049C		YOL065C	YNL334C	YOL126C			YNL061W	YMR217W			YOL090W	YNL038W	YMR135W-A	YMR233W	YNR072W	YPL014W	YOL121C	YPL283C		YNL052W		YOL109W					YNL162W			YOR087W
YNL053W	YMR065W	YOL158C		YOL063C	YNL333W	YOL065C			YNL044W	YMR229C			YOL084W	YNL028W	YMR140W	YMR274C	YNR075W	YPR053C	YOL118C	YPL280W		YNL051W		YOL082W					YNL153C			YOR096W
YNL030W	YMR088C	YOL155C		YOL015W	YNL332W	YOL059W			YNL002C	YMR239C			YOL067C	YNR025C	YMR145C	YMR316W	YOL165C	YPR054W	YOL016C	YPL279C		YNL031C		YOL059W					YNL141W			YOR108W
YNL015W	YMR105C	YOL136C		YOR010C	YNL321W	YOL014W			YNR024W	YMR241W			YOL065C	YNR070W	YMR153C-A	YNL336W	YOL163W	YPR156C	YOL002C	YPL265W		YNL030W		YOL058W					YNL126W			YOR167C
YNR044W	YMR120C	YOL109W		YOR011W	YNL234W	YOR049C			YNR046W	YMR256C			YOL030W	YNR074C	YMR159C	YNL335W	YOL162W	YPR157W	YOR032C	YPL250C		YOL143C		YOR079C					YNL067W			YOR236W
YNR050C	YMR232W	YOL106W		YOR032C	YNL200C	YOR091W			YNR053C	YMR290C			YOL019W	YNR075W	YMR250W	YNL334C	YOL161C	YPR194C	YOR045W	YPL183W-A		YOL106W		YOR091W					YNL065W			YOR317W
YOL155C	YMR300C	YOL104C		YOR059C	YNL195C	YOR108W			YOL124C	YMR309C			YOL017W	YOL166C	YMR272C	YNL333W	YOL159C	YPR197C	YOR095C	YPL057C		YOL086C		YOR125C					YNL001W			YOR355W
YOL136C	YMR303C	YOL051W		YOR067C	YNL193W	YOR128C			YOL080C	YNL339C			YOL015W	YOL165C	YMR281W	YNL332W	YOL156W	YPR199C	YOR182C	YPL019C		YOL039W		YOR153W					YNR074C			YOR390W
YOL128C	YNL334C	YOL011W		YOR072W	YNL173C	YOR161C			YOL077C	YNL327W			YOR152C	YOL157C	YMR315W	YNL330C	YOL152W	YPR200C	YOR246C	YPL014W		YOL014W		YOR184W					YNR075W			YPL279C
YOL118C	YNL333W	YOR010C		YOR280C	YNR057C	YOR230W			YOR004W	YNL308C			YOR164C	YOL156W	YMR316W	YNL162W	YOL101C	YPR201W	YOR263C	YPR035W		YOR031W		YOR230W					YOL165C			YPL273W
YOL109W	YNL330C	YOR056C		YOR378W	YNR072W	YOR253W			YOR095C	YNL300W			YOR168W	YOL132W	YMR316C-A	YNL145W	YOL016C		YOR276W	YPR124W		YOR049C		YOR239W					YOL160W			YPL220W
YOL106W	YNL327W	YOR065W		YOR382W	YNR074C	YOR285W			YOR096W	YNL289W			YOR179C	YOL013W-A	YMR319C	YNL144C	YOL015W		YOR293W	YPR123C		YOR063W		YOR253W					YOL158C			YPL131W
YOL104C	YNL279W	YOR107W		YOR391C	YOL165C	YOR291W			YOR178C	YNL255C			YOR181W	YOL002C	YNL337W	YNL142W	YOL002C		YOR304W	YPR147C		YOR096W		YOR285W					YOL154W			YPL094C
YOL086C	YNL180C	YOR153W		YPL278C	YOL159C	YOR315W			YOR224C	YNL248C			YOR203W	YOR008C-A	YNL335W	YNL100W	YOR010C		YOR312C	YPR157W		YOR120W		YOR315W					YOL150C			YPL090C
YOL084W	YNL162W	YOR161C		YPL277C	YOL157C	YOR321W			YOR243C	YNL182C			YOR205C	YOR010C	YNL331C	YNL067W	YOR011W		YOR348C	YPR177C		YOR121C		YOR321W					YOL124C			YPL041C
YOL058W	YNL160W	YOR264W		YPL223C	YOL114C	YOR336W			YOR287C	YNL175C			YOR207C	YOR078W	YNL285W	YNR020C	YOR134W		YOR369C	YPR194C		YOR135C		YOR393W					YOL121C			YPL037C
YOL019W	YNL142W	YOR272W		YPL189W	YOL102C	YOR344C			YOR294W	YNL151C			YOR227W	YOR107W	YNL282W	YNR069C	YOR137C		YOR385W	YPR198W		YOR163W		YPL281C					YOL120C			YPR004C
YOL011W	YNL141W	YOR273C		YPL092W	YOL096C	YOR377W			YOR310C	YNL141W			YOR229W	YOR143C	YNL195C	YNR072W	YOR169C		YPL265W	YPR199C		YOR173W		YPL274W					YOL116W			YPR132W
YOL002C	YNL134C	YOR315W		YPL041C	YOL084W	YPL111W			YOR315W	YNL132W			YOR231W	YOR186W	YNL194C	YNR075W	YOR209C		YPL220W	YPR202W		YOR182C		YPL265W					YOL096C			YPR150W
YOR092W	YNL117W	YOR327C		YPL027W	YOL083W	YPL101W			YOR340C	YNL113W			YOR275C	YOR268C	YNL193W	YOL164W	YOR267C		YPL090C	YPR203W		YOR215C		YPL163C					YOL077C			YPR151C
YOR107W	YNL078W	YOR338W		YPR012W	YOL053W	YPL080C			YOR341W	YNL112W			YOR277C	YOR282W	YNL192W	YOL163W	YOR273C					YOR264W		YPL111W					YOL076W
YOR161C	YNL069C	YOR340C		YPR015C	YOL044W	YPL065W			YOR342C	YNL111C			YOR279C	YOR304W	YNL169C	YOL162W	YOR280C					YOR293W		YPL053C					YOL056W
YOR182C	YNL055C	YOR360C		YPR032W	YOL026C	YPL057C			YOR356W	YNL110C			YOR298W	YOR306C	YNL160W	YOL159C	YOR347C					YOR312C		YPL019C					YOL041C
YOR264W	YNL015W	YPL163C		YPR201W	YOL015W	YPL037C			YOR359W	YNL066W			YOR310C	YOR339C	YNL148C	YOL156W	YOR385W					YOR331C		YPR017C					YOL014W
YOR273C	YNR044W	YPL158C			YOR011W	YPL019C			YPL266W	YNL061W			YOR328W	YOR345C	YNL133C	YOL152W	YOR394W					YOR369C		YPR035W					YOL010W
YOR313C	YNR050C	YPL131W			YOR067C	YPR017C			YPL256C	YNL052W			YOR330C	YOR348C	YNL126W	YOL118C	YPL282C					YPL220W		YPR047W					YOR004W
YOR314W	YOL158C	YPL057C			YOR107W	YPR029C			YPL249C	YNL002C			YOR336W	YOR360C	YNL093W	YOL102C	YPL156C					YPL198W		YPR124W					YOR006C
YOR315W	YOL155C	YPL019C			YOR111W	YPR035W			YPL217C	YNR043W			YOR364W	YOR376W	YNL024C	YOL101C	YPL095C					YPL131W		YPR123C					YOR063W
YOR344C	YOL136C	YPR149W			YOR136W	YPR128C			YPL211W	YNR046W			YOR379C	YPL202C	YNL019C	YOL083W	YPL014W					YPL087W		YPR128C					YOR068C
YPL265W	YOL128C				YOR148C	YPR138C			YPL158C	YNR053C			YOR389W	YPL201C	YNL003C	YOL042W	YPR006C					YPL079W							YOR095C
YPL187W	YOL118C				YOR179C				YPL126W	YNR067C			YOR394W	YPL199C	YNR002C	YOL016C	YPR053C					YPL036W							YOR096W
YPL163C	YOL109W				YOR180C				YPL093W	YOL124C			YPL282C	YPL178W	YNR019W	YOL002C	YPR054W					YPL004C							YOR111W
YPL158C	YOL106W				YOR265W				YPL082C	YOL101C			YPL280W	YPL153C	YNR059W	YOR028C	YPR124W					YPR020W							YOR125C
YPL095C	YOL104C				YOR280C				YPL043W	YOL080C			YPL277C	YPL090C	YNR075W	YOR067C	YPR123C					YPR028W							YOR164C
YPL088W	YOL097C				YOR347C				YPL012W	YOL077C			YPL248C	YPL062W	YOL162W	YOR150W	YPR139C					YPR035W							YOR167C
YPL066W	YOL086C				YOR352W				YPR010C	YOR004W			YPL245W	YPL034W	YOL159C	YOR189W	YPR140W					YPR036W							YOR168W
YPL057C	YOL084W				YOR378W				YPR051W	YOR078W			YPL241C	YPL028W	YOL157C	YOR258W	YPR156C					YPR043W							YOR175C
YPL014W	YOL058W				YOR386W				YPR119W	YOR095C			YPL231W	YPL021W	YOL109W	YOR265W	YPR157W					YPR063C							YOR213C
YPR145W	YOL019W				YOR387C				YPR163C	YOR101W			YPL182C	YPR012W	YOL101C	YOR273C	YPR194C					YPR069C							YOR234C
YPR149W	YOR092W				YOR389W				YPR187W	YOR119C			YPL122C	YPR015C	YOL084W	YOR280C	YPR198W					YPR102C							YOR236W
YPR156C	YOR095C				YPL278C					YOR140W			YPL033C	YPR046W	YOL058W	YOR304W	YPR197C					YPR113W							YOR277C
YPR157W	YOR107W				YPL230W					YOR145C			YPR002W	YPR077C	YOL018C	YOR344C	YPR199C					YPR132W							YOR287C
	YOR161C				YPL222W					YOR178C			YPR006C	YPR092W	YOL016C	YOR347C	YPR200C					YPR138C							YOR293W
	YOR204W				YPL208W					YOR206W			YPR012W	YPR107C	YOL014W	YOR348C	YPR201W												YOR296W
	YOR273C				YPL199C					YOR272W			YPR017C	YPR142C	YOL002C	YOR385W	YPR203W												YOR312C
	YOR313C				YPL147W					YOR287C			YPR027C	YPR194C	YOR002W	YOR386W													YOR369C
	YOR314W				YPL092W					YOR294W			YPR039W	YPR198W	YOR010C	YOR390W													YOR390W
	YOR315W				YPL040C					YOR310C			YPR044C		YOR019W	YPL280W													YPL279C
	YPL265W				YPL004C					YOR315W			YPR075C		YOR036W	YPL279C													YPL266W
	YPL187W				YPR006C					YOR340C			YPR116W		YOR134W	YPL265W													YPL241C
	YPL158C				YPR017C					YOR341W			YPR124W		YOR137C	YPL156C													YPL220W
	YPL132W				YPR030W					YOR342C			YPR141C		YOR169C	YPL095C													YPL211W
	YPL095C				YPR054W					YOR356W			YPR143W		YOR202W	YPR017C													YPL198W
	YPL061W				YPR058W					YOR359W			YPR152C		YOR203W	YPR053C													YPL143W
	YPL014W				YPR146C					YPL266W			YPR168W		YOR208W	YPR054W													YPL086C
	YPR145W									YPL265W			YPR175W		YOR220W	YPR124W													YPL081W
	YPR149W									YPL256C			YPR177C		YOR267C	YPR123C													YPL079W
										YPL249C			YPR185W		YOR268C	YPR194C													YPL053C
										YPL245W			YPR202W		YOR273C	YPR198W													YPL028W
										YPL217C			YPR203W		YOR306C	YPR197C													YPR017C
										YPL211W					YOR311C	YPR199C													YPR061C
										YPL207W					YOR318C	YPR200C													YPR099C
										YPL158C					YOR378W	YPR201W													YPR110C
										YPL141C					YOR385W														YPR128C
										YPL126W					YOR392W														YPR132W
										YPL093W					YPL247C
										YPL082C					YPL221W
										YPL043W					YPL206C
										YPL012W					YPL165C
										YPR010C					YPL128C
										YPR119W					YPL088W
										YPR137W					YPL087W
										YPR138C					YPL067C
										YPR143W					YPL062W
										YPR187W					YPL027W
															YPL021W
															YPL015C
															YPL014W
															YPR007C
															YPR014C
															YPR035W
															YPR064W
															YPR092W
															YPR156C
															YPR157W
															YPR194C

## Sheet: Negative cohorts for remodelers
swi1_minimal_medium_experiment	snf2_minimal_medium_experiment	swi1_rich_medium_experiment	snf2_rich_medium_experiment	swr1	swr1_del	ino80_del	ino80	arp8	ino80 + 0.1% MMS vs. ino80	arp8 + 0.1% MMS vs. arp8	SWC6 (VPS71)	SWR1	SWC2 (VPS72)	isw2	isw2 c.i.	isw2 rpd3	isw2 c.i. rpd3 c.i.	isw2 sin3	isw2 ume6	isw2 rpd3 vs. rpd3	isw2 sin3 vs. sin3	rsc3-2	rsc30 null	IES6	IOC4	ISW1	ISW1_ISW2	ISW2	ARP4	RSC8	MOT1-14	MOT1-42
YAL067C	YAL042W	YAL066W	YAL069W	YAL061W	YAL067C	YAL067C	YAL062W	YAL061W	YAR029W	YAL060W	YAR035W	YAL041W	YAR064W	YAL031C	YAL044C	YAL054C	YAL054C	YAL054C	YAL054C	YAL054C	YAL055W	YAL043C	YAL069W	YAL067C	YBL097W	YAL054C	YAL054C	YAL044C	YBL109W	YAL053W	YAL067C	YAL035W
YAL061W	YAL013W	YAL064C-A	YAL066W	YAL045C	YAL066W	YAL054C	YAL061W	YAR028W	YBL064C	YBL064C	YBL094C	YAL018C	YBL075C	YAR015W	YBL071C	YAL024C	YBL106C	YAL034W-A	YAL018C	YBL098W	YAL054C	YAL012W	YBL092W	YAL064W	YBL053W	YAR050W	YAL018C	YAL015C	YBL107W-A	YAL034C	YAL059W	YAL031C
YAL022C	YAR008W	YAL062W	YAL055W	YAL044C	YAL018C	YAL015C	YAL060W	YBL043W	YBR005W	YBR008C	YBL078C	YAR064W	YBL048W	YAR073W	YBL064C	YBL106C	YBL064C	YAL015C	YBL113C	YBL075C	YAL027W	YBL043W	YBL087C	YAL061W	YBR045C	YAR053W	YAL015C	YAR015W	YBL099W	YBL107W-A	YAL031C	YAL019W
YAL013W	YAR053W	YBL043W	YAL047C	YAL026C	YAR002W	YAR028W	YAL054C	YBR006W	YBR008C	YBR043C	YBL074C	YAR070C	YBL043W	YBL103C	YBR028C	YBL075C	YBL063W	YBL106C	YBL078C	YBL064C	YAR071W	YBR071W	YBL072C	YAR028W	YBR072W	YBL098W	YAR053W	YBL098W	YBL075C	YBL099W	YAL019W	YAL017W
YBL112C	YBL112C	YBL013W	YAL037W	YAL019W	YAR068W	YAR047C	YAR035W	YBR072W	YBR043C	YBR046C	YBL060W	YBL062W	YBL042C	YBL078C	YBR063C	YBL064C	YBL043W	YBL086C	YBL064C	YBL043W	YBL107C	YBR093C	YBR032W	YAR030C	YBR142W	YBL080C	YBL098W	YBL064C	YBL049W	YBL096C	YAL017W	YAR018C
YBL109W	YBL015W	YBR070C	YAL024C	YAR019C	YBL107W-A	YAR053W	YAR050W	YBR119W	YBR047W	YBR047W	YBL059W	YBL042C	YBR040W	YBL064C	YBR066C	YBL049W	YBL031W	YBL075C	YBL043W	YBR021W	YBL098W	YBR101C	YBR084C-A	YAR047C	YBR148W	YBL064C	YBL064C	YBL056W	YBL048W	YBL078C	YAL008W	YAR070C
YBL098W	YBL014C	YBR147W	YAL013W	YBL064C	YBL044W	YBL043W	YBL059W	YBR167C	YBR056W	YBR053C	YBL048W	YBL015W	YBR047W	YBR006W	YBR067C	YBL043W	YBL013W	YBL064C	YBL015W	YBR028C	YBL075C	YBR105C	YBR092C	YBL099W	YCL067C	YBR009C	YBL043W	YBL043W	YBL045C	YBL075C	YAL007C	YBL109W
YBR019C	YBR070C	YBR152W	YAL012W	YBL030C	YBR012C	YBL028C	YBL049W	YBR183W	YBR103W	YBR147W	YBL013W	YBL005W	YBR054W	YBR016W	YBR083W	YBL029W	YBR046C	YBL063W	YBR008C	YBR063C	YBL073W	YBR169C	YBR181C	YBL100C	YCL018W	YBR040W	YBR027C	YBL033C	YBL015W	YBL049W	YAL005C	YBL098W
YBR064W	YBR230C	YBR230C	YAR042W	YBL026W	YBR019C	YBR006W	YBL043W	YBR230C	YBR147W	YBR214W	YBR012C	YBR047W	YBR066C	YBR028C	YBR156C	YBL015W	YBR047W	YBL043W	YBR072W	YBR067C	YBL064C	YBR182C	YBR189W	YBL054W	YDL239C	YBR045C	YBR040W	YBR028C	YBR005W	YBL048W	YAR018C	YBL078C
YBR063C	YBR241C	YBR241C	YBL080C	YBL003C	YBR047W	YBR039W	YBR024W	YBR262C	YBR170C	YBR256C	YBR014C	YBR072W	YBR068C	YBR046C	YBR165W	YBL013W	YBR072W	YBL029W	YBR169C	YBR072W	YBL043W	YBR183W	YBR191W	YBL045C	YDL205C	YBR067C	YBR045C	YBR035C	YBR039W	YBL045C	YAR069C	YBL075C
YBR069C	YBR298C	YBR298C	YBL078C	YBL002W	YBR067C	YBR054W	YBR047W	YCR105W	YBR214W	YBR280C	YBR072W	YBR090C	YBR072W	YBR064W	YBR296C	YBL009W	YBR085W	YBL015W	YCL064C	YBR112C	YBR028C	YBR214W	YDL191W	YBR018C	YDL114W	YBR116C	YBR046C	YBR046C	YBR054W	YBR005W	YAR070C	YBL068W
YBR070C	YCL068C	YBR299W	YBL049W	YBL001C	YBR208C	YBR072W	YBR072W	YDL002C	YBR244W	YCL039W	YBR107C	YBR113W	YBR145W	YBR063C	YCL055W	YBR006W	YBR092C	YBL013W	YCL026C-A	YBR132C	YBR063C	YCL044C	YDL184C	YBR039W	YDL063C	YBR148W	YBR047W	YBR047W	YBR071W	YBR033W	YBL109W	YBL065W
YBR152W	YCL049C	YCL049C	YBL043W	YBR015C	YBR262C	YBR108W	YBR105C	YDR007W	YBR255W	YCL034W	YBR233W	YBR134W	YBR157C	YBR065C	YCL047C	YBR046C	YBR093C	YBR006W	YCR010C	YBR166C	YBR067C	YCL043C	YDL136W	YBR054W	YDL056W	YBR250W	YBR072W	YBR104W	YBR072W	YBR045C	YBL098W	YBL064C
YBR182C	YCR006C	YCL040W	YBL038W	YBR016W	YBR297W	YBR111C	YBR117C	YDR030C	YBR256C	YCL030C	YBR267W	YBR183W	YBR161W	YBR071W	YCL027W	YBR047W	YBR098W	YBR046C	YCR099C	YBR182C	YBR072W	YCR024C-A	YDL130W	YBR072W	YDL039C	YBR284W	YBR115C	YBR105C	YBR116C	YBR071W	YBL075C	YBL049W
YBR230C	YCR007C	YCL018W	YBL036C	YBR062C	YBR299W	YBR147W	YBR120C	YDR031W	YBR280C	YCL008C	YBR296C	YBR197C	YBR214W	YBR105C	YCR098C	YBR071W	YBR117C	YBR047W	YCR100C	YBR184W	YBR095C	YCR084C	YDL083C	YBR101C	YDR029W	YBR297W	YBR116C	YBR115C	YBR117C	YBR072W	YBL065W	YBL048W
YBR241C	YCR097W	YCR005C	YBL013W	YBR070C	YCL018W	YBR167C	YBR167C	YDR148C	YCL057W	YDL243C	YCL046W	YBR230C	YBR221C	YBR108W	YDL127W	YBR072W	YBR157C	YBR072W	YCR101C	YBR284W	YBR112C	YDL244W	YDL082W	YBR111C	YDR060W	YBR298C	YBR147W	YBR145W	YBR126C	YBR076W	YBL064C	YBL037W
YBR270C	YDL247W	YCR006C	YBL001C	YBR082C	YCL007C	YBR183W	YBR183W	YDR223W	YCL039W	YDL204W	YCL042W	YBR232C	YBR230C	YBR132C	YDL105W	YBR073W	YBR184W	YBR073W	YDL223C	YBR291C	YBR157C	YDL234C	YDL075W	YBR116C	YDR315C	YBR299W	YBR148W	YBR147W	YBR162C	YBR116C	YBL049W	YBL015W
YBR298C	YDL183C	YCR007C	YBR007C	YBR105C	YCR018C-A	YBR194W	YBR230C	YDR286C	YCL034W	YDL170W	YCL040W	YBR267W	YBR256C	YBR169C	YDL065C	YBR108W	YBR222C	YBR092C	YDL210W	YBR296C	YBR184W	YDL190C	YDL061C	YBR126C	YDR363W	YCL040W	YBR250W	YBR218C	YBR169C	YBR117C	YBL048W	YBL005W
YBR302C	YDL182W	YCR025C	YBR018C	YBR183W	YCR032W	YBR207W	YBR240C	YDR308C	YCL030C	YDL169C	YCR001W	YBR277C	YCL040W	YBR214W	YDL021W	YBR136W	YBR230C	YBR093C	YDL130W-A	YCL037C	YBR227C	YDL189W	YDR025W	YBR158W	YDR365C	YCL027W	YBR256C	YBR248C	YBR224W	YBR126C	YBL037W	YBR012C
YCL049C	YDL164C	YCR048W	YBR035C	YBR230C	YCR037C	YBR250W	YBR241C	YDR316W	YCR102C	YDL091C	YCR010C	YCL042W	YCR006C	YBR222C	YDL020C	YBR156C	YBR241C	YBR098W	YDL048C	YCL035C	YBR290W	YDL123W	YDR037W	YBR238C	YDR452W	YDL244W	YBR284W	YBR249C	YBR225W	YBR162C	YBL015W	YBR021W
YCL025C	YDL131W	YCR049C	YBR039W	YBR262C	YDL205C	YBR285W	YBR285W	YDR342C	YDL243C	YDL025C	YCR013C	YCL040W	YCR049C	YBR227C	YDL003W	YBR169C	YBR296C	YBR117C	YDR015C	YDL227C	YBR296C	YDL095W	YDR064W	YBR250W	YDR515W	YDL210W	YBR285W	YBR256C	YBR239C	YBR169C	YBR020W	YBR054W
YCL024W	YDL021W	YCR050C	YBR055C	YBR269C	YDL163W	YBR292C	YBR294W	YDR343C	YDL234C	YDR001C	YCR018C	YCR064C	YCR079W	YBR272C	YDR019C	YBR184W	YCL065W	YBR156C	YDR034W-B	YDL200C	YBR302C	YDL070W	YDR382W	YBR270C	YEL057C	YDL181W	YBR297W	YBR291C	YBR241C	YBR212W	YBR021W	YBR072W
YCR003W	YDR009W	YCR097W-A	YBR065C	YCL058C	YDR029W	YCL073C	YDL223C	YDR453C	YDL223C	YDR003W	YCR053W	YCR087W	YCR105W	YBR295W	YDR130C	YBR214W	YCL033C	YBR157C	YDR055W	YDL130W-A	YCL064C	YDL012C	YDR418W	YBR285W	YEL011W	YDL110C	YBR299W	YCL067C	YCL044C	YBR224W	YBR054W	YBR092C
YCR006C	YDR010C	YCR098C	YBR071W	YCL042W	YDR034C-A	YCL049C	YDL222C	YDR511W	YDL218W	YDR019C	YCR089W	YDL197C	YDL205C	YBR296C	YDR259C	YBR222C	YDL244W	YBR184W	YDR216W	YDL066W	YCL055W	YDR043C	YDR417C	YBR298C	YFL051C	YDL022W	YCL047C	YCL048W	YCL043C	YBR225W	YBR072W	YBR093C
YCR010C	YDR014W	YCR106W	YBR077C	YCL040W	YDR094W	YCR021C	YDL218W	YDR534C	YDL198C	YDR035W	YCR098C	YDL161W	YDL185W	YCL047C	YDR277C	YBR234C	YDL223C	YBR222C	YDR242W	YDL039C	YCL035C	YDR077W	YDR447C	YCL048W	YFL040W	YDR042C	YCL027W	YCL030C	YCL042W	YBR239C	YBR076W	YBR126C
YCR073W-A	YDR018C	YDL246C	YBR101C	YCL035C	YDR102C	YCR098C	YDL204W	YEL065W	YDL182W	YDR058C	YDL247W	YDL138W	YDL174C	YCR021C	YDR281C	YCL057W	YDL218W	YBR230C	YDR374C	YDL038C	YCR021C	YDR218C	YDR450W	YCL040W	YFL032W	YDR074W	YCL026C-A	YCR020C	YCL040W	YBR241C	YBR092C	YBR132C
YCR079W	YDR059C	YDL244W	YBR128C	YCL007C	YDR144C	YCR102C	YDL174C	YEL057C	YDL170W	YDR132C	YDL233W	YDL120W	YDL168W	YCR068W	YDR309C	YCR068W	YDL204W	YBR241C	YDR446W	YDL037C	YCR032W	YDR236C	YDR471W	YCR021C	YFL019C	YDR077W	YDL244W	YCR023C	YCL009C	YBR267W	YBR093C	YBR157C
YDL247W	YDR112W	YDL222C	YBR147W	YDL208W	YDR149C	YDL244W	YDL169C	YEL039C	YDL169C	YDR171W	YDL223C	YDL119C	YDL128W	YCR088W	YDR380W	YDL223C	YDL199C	YCL033C	YDR533C	YDL021W	YCR087C-A	YDR313C	YDR500C	YCR098C	YGL170C	YDR133C	YDL230W	YCR039C	YCR021C	YBR270C	YBR115C	YBR169C
YDL245C	YDR111C	YDL170W	YBR176W	YDL192W	YDR185C	YDL223C	YDL119C	YEL012W	YDL142C	YDR258C	YDL211C	YDL054C	YDL124W	YCR094W	YDR426C	YDL218W	YDL183C	YCR086W	YDR545W	YDL020C	YCR098C	YDR320C	YEL054C	YDL244W	YGL158W	YDR155C	YDL218W	YCR097W	YDL223C	YBR284W	YBR116C	YBR183W
YDL244W	YDR132C	YDL169C	YBR188C	YDL191W	YDR262W	YDL204W	YDL085W	YER002W	YDL132W	YDR358W	YDL197C	YDL026W	YDL119C	YCR098C	YDR448W	YDL204W	YDL169C	YDL223C	YEL077C	YDR015C	YDL248W	YDR391C	YEL026W	YDL223C	YGL149W	YDR171W	YDL210W	YDL199C	YDL168W	YBR287W	YBR117C	YBR198C
YDL241W	YDR144C	YDL021W	YBR200W	YDL184C	YDR263C	YDL181W	YDL024C	YER014W	YDL097C	YDR380W	YDL187C	YDL021W	YDL079C	YDL144C	YDR451C	YDL197C	YDL110C	YDL218W	YEL070W	YDR019C	YDL247W	YDR411C	YEL021W	YDL204W	YGL146C	YDR218C	YDL199C	YDL198C	YDL145C	YBR301W	YBR150C	YBR208C
YDL183C	YDR403W	YDR018C	YBR204C	YDL181W	YDR270W	YDL144C	YDR007W	YER037W	YDL091C	YDR394W	YDL185W	YDL009C	YDL046W	YDL130W-A	YDR528W	YDL169C	YDL105W	YDL204W	YER044C-A	YDR022C	YDL246C	YDR461W	YER009W	YDL181W	YGR009C	YDR369C	YDL198C	YDL182W	YDL130W-A	YCL044C	YBR203W	YBR214W
YDL182W	YDR423C	YDR059C	YBR213W	YDL137W	YDR326C	YDL124W	YDR009W	YER067W	YDL025C	YDR453C	YDL163W	YDR022C	YDR010C	YDL124W	YEL065W	YDL130W-A	YDL101C	YDL199C	YER062C	YDR032C	YDL223C	YDR476C	YER056C-A	YDL109C	YGR103W	YDR374C	YDL181W	YDL131W	YDL124W	YCL043C	YBR208C	YBR216C
YDL169C	YDR506C	YDR102C	YBR228W	YDL136W	YDR534C	YDL119C	YDR055W	YER079W	YDL007W	YDR533C	YDL162C	YDR032C	YDR020C	YDL114W	YER040W	YDL110C	YDL021W	YDL183C	YER096W	YDR110W	YDL222C	YDR533C	YER074W	YDL085W	YGR226C	YDR391C	YDL149W	YDL130W-A	YDL070W	YCL042W	YBR214W	YBR244W
YDL156W	YDR508C	YDR112W	YBR240C	YDL130W	YEL065W	YDL048C	YDR070C	YER096W	YDR001C	YER069W	YDL145C	YDR034W-B	YDR022C	YDL101C	YER064C	YDL101C	YDL003W	YDL169C	YER106W	YDR263C	YDL218W	YEL070W	YER102W	YDL070W	YGR228W	YDR403W	YDL144C	YDL066W	YDL071C	YCL040W	YBR216C	YBR270C
YDL141W	YDR516C	YDR215C	YBR241C	YDL128W	YEL028W	YDL024C	YDR216W	YER101C	YDR003W	YER081W	YDL119C	YDR042C	YDR032C	YDL091C	YER084W	YDL021W	YDR015C	YDL130W-A	YER187W	YDR272W	YDL204W	YEL060C	YER117W	YDL048C	YGR292W	YDR529C	YDL110C	YDL054C	YDL022W	YCL039W	YBR270C	YBR284W
YDL131W	YDR517W	YDR253C	YBR248C	YDL110C	YEL021W	YDL002C	YDR286C	YER103W	YDR035W	YER103W	YDL110C	YDR077W	YDR034W-B	YDL024C	YER095W	YDR015C	YDR018C	YDL110C	YER190W	YDR299W	YDL154W	YER004W	YER131W	YDR018C	YHL037C	YEL070W	YDL085W	YDL038C	YDR001C	YCR005C	YBR285W	YBR285W
YDR009W	YDR518W	YDR258C	YBR250W	YDL092W	YEL008W	YDR001C	YDR308C	YER187W	YDR043C	YER143W	YDL071C	YDR085C	YDR042C	YDL021W	YER096W	YDR018C	YDR019C	YDL105W	YFL068W	YDR374C	YDL153C	YER035W	YFL014W	YDR042C	YHL030W	YEL068C	YDL066W	YDL021W	YDR034W-B	YCR007C	YCL061C	YCL042W
YDR018C	YEL075C	YDR259C	YBR262C	YDL075W	YER005W	YDR032C	YDR316W	YFL029C	YDR058C	YER175C	YDL049C	YDR100W	YDR057W	YDL019C	YER111C	YDR022C	YDR034W-B	YDL101C	YFL059W	YDR510W	YDL130W-A	YER045C	YFR031C-A	YDR133C	YHR052W	YEL057C	YDL024C	YDR012W	YDR048C	YCR021C	YCL042W	YCL040W
YDR136C	YEL071W	YDR344C	YBR269C	YDL067C	YER042W	YDR034W-B	YDR337W	YFL014W	YDR127W	YFL057C	YDL021W	YDR112W	YDR064W	YDR003W	YER128W	YDR034W-B	YDR038C	YDL065C	YFL057C	YDR515W	YDL099W	YER052C	YGL258W	YDR171W	YHR054C	YEL030W	YDL021W	YDR019C	YDR055W	YCR104W	YCL040W	YCL036W
YDR179C	YEL008W	YDR402C	YBR298C	YDL061C	YER135C	YDR070C	YDR406W	YFL013C	YDR132C	YFL030W	YDR013W	YDR144C	YDR070C	YDR019C	YER137C	YDR036C	YDR039C	YDL054C	YFL056C	YDR528W	YDL089W	YER082C	YGL256W	YDR218C	YHR060W	YEL011W	YDR019C	YDR025W	YDR070C	YDL244W	YCL036W	YCL035C
YDR223W	YER024W	YDR516C	YBR299W	YDL046W	YER138W-A	YDR133C	YDR411C	YFR055W	YDR171W	YFL014W	YDR026C	YDR171W	YDR085C	YDR058C	YFL047W	YDR122W	YDR040C	YDL021W	YFL033C	YDR533C	YDL065C	YFL058W	YGL189C	YDR222W	YIL159W	YER015W	YDR034W-B	YDR034W-B	YDR074W	YDL234C	YCL025C	YCL025C
YDR279W	YER041W	YEL077C	YBR301W	YDL004W	YER145C	YDR216W	YDR453C	YGL232W	YDR202C	YFR008W	YDR031W	YDR250C	YDR155C	YDR089W	YFL034C-A	YDR180W	YDR089W	YDR015C	YFL014W	YEL065W	YDL043C	YFL041W	YGL147C	YDR259C	YIL144W	YER119C	YDR035W	YDR035W	YDR077W	YDL233W	YCL018W	YCL018W
YDR403W	YER081W	YEL076C	YCL063W	YDR002W	YER174C	YDR286C	YDR511W	YGL191W	YDR223W	YGL259W	YDR043C	YDR278C	YDR171W	YDR171W	YFR011C	YDR207C	YDR130C	YDR018C	YFR026C	YER054C	YDL024C	YFL029C	YGL135W	YDR278C	YIL107C	YER150W	YDR043C	YDR043C	YDR085C	YDL223C	YCL014W	YCL014W
YDR508C	YER101C	YEL076C-A	YCL049C	YDR032C	YER181C	YDR436W	YDR534C	YGL185C	YDR258C	YGL184C	YDR088C	YDR360W	YDR178W	YDR221W	YFR036W	YDR216W	YDR133C	YDR019C	YGL248W	YER081W	YDL021W	YFR029W	YGL123W	YDR295C	YIL038C	YER181C	YDR059C	YDR044W	YDR171W	YDL145C	YCR001W	YCR001W
YDR516C	YER147C	YEL075C	YCL042W	YDR041W	YER185W	YDR453C	YEL065W	YGL174W	YDR263C	YGL180W	YDR116C	YDR377W	YDR193W	YDR272W	YGL216W	YDR263C	YDR180W	YDR032C	YGL205W	YER095W	YDR015C	YFR051C	YGL120C	YDR298C	YIR027C	YER185W	YDR103W	YDR103W	YDR178W	YDL134C	YCR010C	YCR043C
YDR518W	YER185W	YEL071W	YCL040W	YDR055W	YFR030W	YDR511W	YEL060C	YGL121C	YDR265W	YGL156W	YDR185C	YDR391C	YDR334W	YDR273W	YGL209W	YDR285W	YDR207C	YDR034W-B	YGL179C	YER096W	YDR019C	YGL234W	YGL103W	YDR342C	YIR030C	YFL059W	YDR158W	YDR126W	YDR187C	YDL130W-A	YCR017C	YCR060W
YDR545W	YER187W	YEL066W	YCL035C	YDR071C	YFR035C	YDR523C	YEL057C	YGL096W	YDR329C	YGL141W	YDR271C	YDR416W	YDR350C	YDR277C	YGL204C	YDR330W	YDR216W	YDR038C	YGL170C	YER145C	YDR058C	YGL219C	YGL102C	YDR343C	YJL221C	YFL058W	YDR171W	YDR154C	YDR216W	YDL124W	YCR018C	YCR076C
YEL077C	YER189W	YEL060C	YCL018W	YDR077W	YFR057W	YDR530C	YEL039C	YGR008C	YDR354W	YGL117W	YDR356W	YDR453C	YDR383C	YDR294C	YGL033W	YDR374C	YDR270W	YDR039C	YGL138C	YFL047W	YDR068W	YGL181W	YGL049C	YDR402C	YJL207C	YFL055W	YDR259C	YDR158W	YDR218C	YDL123W	YCR021C	YCR099C
YEL076C	YFL068W	YEL041W	YCR002C	YDR079W	YGL222C	YDR534C	YEL012W	YGR043C	YDR358W	YGL104C	YDR375C	YDR469W	YDR401W	YDR452W	YGL032C	YDR380W	YDR374C	YDR040C	YGL121C	YFL014W	YDR085C	YGL165C	YGL031C	YDR523C	YJL086C	YFL051C	YDR273W	YDR171W	YDR246W	YDL072C	YCR043C	YCR105W
YEL071W	YFL067W	YEL035C	YCR005C	YDR086C	YGL184C	YDR536W	YEL011W	YGR052W	YDR380W	YGL053W	YDR438W	YDR475C	YDR417C	YDR528W	YGL021W	YDR446W	YDR380W	YDR130C	YGL081W	YFR026C	YDR171W	YGL127C	YGL030W	YDR529C	YJL037W	YFL027C	YDR277C	YDR242W	YDR258C	YDL070W	YCR060W	YDL244W
YEL064C	YFL066C	YER024W	YCR010C	YDR115W	YGL009C	YEL069C	YER018C	YGR088W	YDR394W	YGL013C	YDR453C	YDR493W	YDR421W	YEL065W	YGR030C	YDR488C	YDR446W	YDR133C	YGL062W	YFR036W	YDR191W	YGL079W	YGL009C	YEL057C	YJL033W	YFL014W	YDR317W	YDR259C	YDR263C	YDL057W	YCR061W	YDL234C
YEL060C	YFL064C	YER042W	YCR019W	YDR156W	YGR122C-A	YEL059C-A	YER050C	YGR130C	YDR427W	YGR043C	YDR493W	YDR511W	YDR426C	YEL060C	YGR035C	YDR490C	YDR451C	YDR179C	YGL033W	YGL242C	YDR259C	YGL045W	YGR027C	YEL024W	YJR094C	YFR012W	YDR374C	YDR277C	YDR296W	YDR001C	YCR099C	YDL204W
YEL041W	YFL061W	YER066C-A	YCR050C	YDR157W	YGR142W	YEL057C	YER079W	YGR230W	YDR453C	YGR048W	YDR501W	YDR521W	YDR442W	YEL043W	YGR055W	YDR507C	YDR488C	YDR180W	YGR043C	YGL194C	YDR272W	YGL033W	YGR034W	YEL008W	YKL202W	YFR015C	YDR391C	YDR317W	YDR309C	YDR005C	YCR100C	YDL194W
YEL008W	YFL060C	YER069W	YCR061W	YDR178W	YGR156W	YEL008W	YER093C	YGR244C	YDR533C	YGR154C	YDR525W-A	YEL076C	YDR444W	YEL039C	YGR079W	YEL065W	YDR490C	YDR207C	YGR138C	YGL117W	YDR273W	YGR080W	YGR081C	YER035W	YKL066W	YFR053C	YDR403W	YDR332W	YDR366C	YDR034W-B	YCR101C	YDL124W
YER024W	YFL058W	YER079W	YCR068W	YDR224C	YGR161C	YER067W	YER096W	YGR248W	YER024W	YGR161C	YDR543C	YEL075C	YDR491C	YER039C	YGR098C	YEL020C	YEL020C	YDR216W	YGR142W	YGL033W	YDR277C	YGR142W	YGR118W	YER037W	YKR106W	YGL255W	YDR425W	YDR354W	YDR377W	YDR043C	YCR102C	YDL086W
YER041W	YFL054C	YER081W	YCR076C	YDR225W	YHL047C	YER078C	YER103W	YGR250C	YER069W	YGR239C	YEL076C	YER004W	YDR493W	YER061C	YGR132C	YER032W	YER039C	YDR263C	YGR153W	YGL021W	YDR281C	YGR146C	YGR148C	YER038C	YLL047W	YGL156W	YDR426C	YDR374C	YDR388W	YDR070C	YCR105W	YDL085W
YER044C-A	YFL052W	YER085C	YCR099C	YDR298C	YHL043W	YER079W	YER106W	YGR258C	YER090W	YHL047C	YEL075C	YER054C	YDR513W	YER062C	YGR173W	YER054C	YER062C	YDR285W	YGR166W	YGR079W	YDR289C	YGR153W	YGR214W	YER079W	YLL013C	YGL142C	YEL070W	YDR408C	YDR432W	YDR074W	YDL244W	YDL065C
YER081W	YFL051C	YER091C	YDL245C	YDR304C	YHL041W	YER093C-A	YER124C	YHR011W	YER103W	YHL040C	YEL057C	YER067W	YDR516C	YER064C	YGR188C	YER096W	YER064C	YDR374C	YGR225W	YGR142W	YDR374C	YGR161C	YGR241C	YER106W	YLR273C	YGL081W	YEL039C	YDR418W	YDR453C	YDR077W	YDL223C	YDL039C
YER092W	YFL042C	YER092W	YDL238C	YDR342C	YHL040C	YER096W	YER187W	YHR029C	YER143W	YHL035C	YEL041W	YER066C-A	YEL063C	YER081W	YGR243W	YER137C	YER095W	YDR380W	YGR226C	YGR153W	YDR392W	YGR189C	YHL033C	YER130C	YLR330W	YGL045W	YEL030W	YDR426C	YDR457W	YDR085C	YDL222C	YDL038C
YER106W	YFR012W	YER175C	YDL234C	YDR369C	YHR029C	YER103W	YFL053W	YHR063C	YER174C	YHL002W	YEL012W	YER072W	YEL061C	YER095W	YHL045W	YFR016C	YER096W	YDR446W	YGR296W	YGR161C	YDR403W	YGR210C	YHL015W	YER150W	YLR423C	YGL037C	YEL011W	YDR487C	YDR525W-A	YDR154C	YDL218W	YDL037C
YER189W	YFR023W	YER179W	YDL163W	YDR377W	YHR095W	YER106W	YFL030W	YHR087W	YER175C	YHR016C	YER066W	YER079W	YEL059W	YER096W	YHL024W	YFR026C	YER128W	YDR488C	YHL050C	YGR173W	YDR430C	YGR268C	YHL001W	YER159C	YLR441C	YGR043C	YEL010W	YDR531W	YDR529C	YDR171W	YDL204W	YDL024C
YER190W	YGL263W	YFL065C	YDL155W	YDR440W	YHR125W	YER187W	YFL014W	YHR112C	YER184C	YHR018C	YER067W	YER118C	YEL052W	YER123W	YHL008C	YFR029W	YER137C	YDR501W	YHL024W	YGR235C	YDR446W	YHR030C	YHR003C	YER179W	YML043C	YGR052W	YER015W	YEL039C	YDR533C	YDR178W	YDL171C	YDL021W
YFL068W	YGL258W	YFL063W	YDL135C	YDR500C	YHR153C	YFL059W	YFR017C	YIL154C	YFL057C	YHR029C	YER087W	YER150W	YEL050C	YER137C	YHR033W	YGL216W	YFL030W	YEL020C	YHL022C	YGR243W	YDR515W	YHR042W	YHR010W	YER187W	YMR017W	YGR067C	YER024W	YER024W	YDR536W	YDR216W	YDL169C	YDR019C
YFL067W	YGL027C	YFL060C	YDL028C	YDR511W	YHR204W	YFL058W	YFR053C	YIL136W	YFL056C	YHR071W	YER150W	YER161C	YER051W	YER143W	YHR036W	YGL184C	YFL014W	YEL012W	YHR014W	YGR255C	YDR532C	YHR049W	YHR013C	YFL060C	YMR018W	YGR086C	YER062C	YER052C	YEL060C	YDR218C	YDL124W	YDR021W
YFL066C	YGR050C	YFL058W	YDL021W	YDR513W	YHR214W-A	YFL055W	YGL259W	YIL120W	YFL030W	YHR137W	YER189W	YER186C	YER067W	YER145C	YHR054C	YGL183C	YFR026C	YER014W	YHR033W	YHL024W	YDR533C	YHR054C	YHR014W	YFL059W	YMR031W-A	YGR088W	YER067W	YER062C	YEL057C	YDR258C	YDL086W	YDR032C
YFL059W	YGR051C	YFL055W	YDR069C	YDR529C	YIL169C	YFL033C	YGL255W	YIL113W	YGL180W	YHR199C	YFL053W	YER189W	YER091C-A	YER150W	YHR084W	YGL180W	YFR029W	YER044C-A	YHR071W	YHR014W	YER037W	YHR056C	YHR015W	YFL058W	YMR090W	YGR126W	YER069W	YER067W	YEL049W	YDR293C	YDL085W	YDR044W
YFL054C	YGR053C	YFL054C	YDR073W	YEL044W	YIL121W	YFL030W	YGL156W	YIL099W	YGL163C	YHR209W	YFL016C	YFL064C	YER093C	YER175C	YHR136C	YGL163C	YGL250W	YER054C	YHR153C	YHR048W	YER038C	YHR082C	YHR021C	YFL055W	YMR100W	YGR201C	YER095W	YER069W	YEL024W	YDR358W	YDL024C	YDR055W
YFL051C	YGR161C	YFL052W	YDR107C	YEL026W	YIL117C	YFL015C	YGL146C	YIL065C	YGL141W	YIL165C	YFL014W	YFL031W	YER098W	YFL047W	YHR137W	YGL156W	YGL209W	YER064C	YHR157W	YHR053C	YER044C-A	YHR126C	YHR141C	YFL030W	YMR207C	YGR226C	YER096W	YER081W	YEL009C	YDR380W	YDL022W	YDR056C
YFL040W	YGR189C	YFL051C	YDR113C	YEL011W	YIL060W	YFL014W	YGL126W	YIR024C	YGL122C	YIL164C	YFR053C	YFL014W	YER150W	YFR011C	YHR154W	YGL133W	YGL184C	YER095W	YHR160C	YHR055C	YER054C	YIL172C	YHR203C	YFL024C	YNL332W	YGR289C	YER106W	YER086W	YER011W	YDR388W	YDL023C	YDR166C
YFR012W	YGR226C	YFL042C	YDR140W	YER067W	YIR017C	YFL013W-A	YGL121C	YIR030C	YGL117W	YIL117C	YGL254W	YFR017C	YFL048C	YFR026C	YHR160C	YGL125W	YGL183C	YER096W	YHR202W	YHR071W	YER096W	YIL162W	YHR208W	YFL016C	YNL308C	YGR292W	YER150W	YER090W	YER037W	YDR391C	YDL021W	YDR171W
YFR023W	YGR289C	YFR024C-A	YDR149C	YER131W	YIR018W	YFL012W	YGL096W	YIR032C	YGL114W	YIL116W	YGL250W	YFR053C	YFL040W	YFR036W	YIL131C	YGL104C	YGL146C	YER128W	YHR219W	YHR140W	YER142C	YIL117C	YIL148W	YFL014W	YNL269W	YHL032C	YER175C	YER095W	YER053C	YDR403W	YDR032C	YDR241W
YGL263W	YHL050C	YFR030W	YDR169C	YFL045C	YJL213W	YFR015C	YGL089C	YJL218W	YGL091C	YIL066C	YGL235W	YGL240W	YFL039C	YFR053C	YIL066C	YGL081W	YGL125W	YER190W	YIL177C	YHR156C	YER143W	YIL108W	YIL133C	YFR053C	YNL155W	YHL022C	YER181C	YER096W	YER054C	YDR453C	YDR042C	YDR374C
YGL259W	YHL048W	YGL263W	YDR203W	YFL038C	YJL210W	YGL255W	YGR008C	YJL116C	YGL089C	YIL055C	YGL224C	YGL230C	YFL016C	YGL250W	YIL026C	YGL036W	YGL104C	YFL030W	YIL173W	YHR157W	YER150W	YIL101C	YIL069C	YGL248W	YNL040W	YHL016C	YER185W	YER106W	YER067W	YDR504C	YDR055W	YDR380W
YGL258W	YHL044W	YGL259W	YDR227W	YFL017C	YJL174W	YGL191W	YGR032W	YJL078C	YGL059W	YIR011C	YGL217C	YGL205W	YFL014W	YGL228W	YIL015W	YGL033W	YGL081W	YFL014W	YIL161W	YHR160C	YER166W	YIL040W	YIL052C	YGL230C	YNR073C	YHR015W	YFL059W	YER137C	YER068W	YDR525W-A	YDR056C	YDR391C
YGL183C	YHR093W	YGL184C	YDR255C	YFL014W	YJL089W	YGL185C	YGR043C	YJR078W	YGL013C	YIR034C	YGL174W	YGL204C	YFR017C	YGL224C	YIL009W	YGL023C	YGL033W	YFR017C	YIL160C	YHR207C	YFL062W	YIL023C	YIL018W	YGL209W	YOL157C	YHR016C	YFL058W	YER175C	YER079W	YDR530C	YDR070C	YDR461W
YGL127C	YHR095W	YGL183C	YDR259C	YFR015C	YJL077C	YGL157W	YGR063C	YJR079W	YGR048W	YIR039C	YGL146C	YGL156W	YFR053C	YGL203C	YIR017C	YGR079W	YGR035C	YFR026C	YIL159W	YIL161W	YFL059W	YIR006C	YJL190C	YGL191W	YOL155C	YHR054C	YFL040W	YFL026W	YER097W	YDR533C	YDR107C	YDR533C
YGL062W	YHR112C	YGL125W	YDR272W	YFR033C	YJL028W	YGL121C	YGR065C	YKL150W	YGR130C	YJL164C	YGL121C	YGL149W	YGL217C	YGL184C	YIR030C	YGR110W	YGR066C	YFR029W	YIL147C	YIL160C	YFL047W	YJL174W	YJL189W	YGL158W	YOL132W	YHR087W	YFL026W	YFR030W	YER098W	YDR538W	YDR161W	YEL060C
YGL027C	YHR218W	YGL118C	YDR275W	YFR035C	YJL007C	YGL096W	YGR087C	YKL142W	YGR154C	YJL163C	YGL102C	YGL125W	YGL184C	YGL179C	YIR034C	YGR133W	YGR079W	YFR035C	YIL146C	YIL159W	YFL014W	YJL171C	YJL188C	YGL081W	YOR009W	YHR092C	YFL014W	YFR054C	YER103W	YEL060C	YDR166C	YEL039C
YGL003C	YIL177C	YGL117W	YDR305C	YFR053C	YJR010W	YGL081W	YGR088W	YKL084W	YGR161C	YJL161W	YGR006W	YGL121C	YGL152C	YGL158W	YJL201W	YGR142W	YGR098C	YGL250W	YIL144W	YIL138C	YFL003C	YJL159W	YJL177W	YGL028C	YOR147W	YHR139C	YFL012W	YFR055W	YER138W-A	YEL049W	YDR171W	YEL035C
YGR050C	YIL107C	YGL062W	YDR312W	YGL127C	YJR010C-A	YGL009C	YGR110W	YKL062W	YGR197C	YJL155C	YGR028W	YGL088W	YGL121C	YGL133W	YJL194W	YGR153W	YGR109C	YGL209W	YIL143C	YIL117C	YFR011C	YJL149W	YJR123W	YGR008C	YOR304W	YHR139C-A	YFR012W	YGL255W	YER150W	YEL011W	YDR221W	YEL012W
YGR054W	YIR007W	YGL059W	YDR319C	YGL087C	YJR071W	YGR008C	YGR131W	YKL051W	YGR223C	YJL149W	YGR032W	YGL087C	YGL041C	YGL117W	YJL195C	YGR166W	YGR110W	YGL184C	YIL140W	YIL099W	YFR026C	YJL144W	YJR145C	YGR043C	YOR309C	YHR210C	YFR015C	YGL243W	YER158C	YER004W	YDR241W	YER015W
YGR161C	YIR013C	YGL033W	YDR356W	YGL080W	YJR074W	YGR043C	YGR144W	YKL049C	YGR234W	YJL101C	YGR043C	YGL074C	YGL015C	YGL104C	YJL189W	YGR188C	YGR161C	YGL183C	YIL138C	YIL072W	YFR036W	YJL082W	YKL211C	YGR052W	YOR313C	YHR211W	YFR026C	YGL186C	YER159C	YER011W	YDR249C	YER020W
YGR226C	YIR039C	YGL009C	YDR374C	YGL054C	YJR137C	YGR069W	YGR161C	YKL026C	YGR239C	YJL088W	YGR050C	YGR019W	YGL013C	YGL045W	YJL188C	YGR194C	YGR188C	YGL174W	YIL130W	YIL037C	YFR047C	YJL079C	YKL180W	YGR088W	YOR392W	YIL172C	YFR053C	YGL184C	YFL061W	YER020W	YDR258C	YER037W
YGR266W	YJL225C	YGR043C	YDR386W	YGL037C	YJR148W	YGR088W	YGR201C	YKL011C	YGR256W	YJL053W	YGR052W	YGR021W	YGR002C	YGL033W	YJL185C	YGR225W	YGR194C	YGL156W	YIL123W	YIL031W	YGL232W	YJL073W	YKL156W	YGR138C	YPL195W	YIL111W	YFR054C	YGL183C	YFL039C	YER035W	YDR357C	YER053C
YGR288W	YJL221C	YGR049W	YDR391C	YGL031C	YKL220C	YGR095C	YGR213C	YKR011C	YHL040C	YJL036W	YGR059W	YGR028W	YGR014W	YGL025C	YJL153C	YGR238C	YGR238C	YGL125W	YIL121W	YIR034C	YGL183C	YJL067W	YKL152C	YGR142W	YPL146C	YIL099W	YGL255W	YGL180W	YFL031W	YER037W	YDR374C	YER062C
YGR290W	YJL211C	YGR050C	YDR403W	YGR086C	YKL202W	YGR138C	YGR230W	YKR016W	YHL002W	YJR025C	YGR156W	YGR049W	YGR024C	YGR010W	YJR078W	YGR280C	YGR243W	YGL104C	YIL117C	YJL185C	YGL152C	YJL066C	YKL096W	YGR164W	YPL043W	YIL073C	YGL184C	YGL133W	YFL030W	YER053C	YDR391C	YER067W
YGR289C	YJL077C	YGR051C	YDR423C	YGR118W	YKL201C	YGR139W	YGR244C	YKR076W	YHR018C	YJR039W	YGR224W	YGR075C	YGR032W	YGR055W	YJR132W	YHL030W	YGR244C	YGL081W	YIL108W	YJL153C	YGL146C	YJL060W	YKL081W	YGR197C	YPR185W	YIL072W	YGL170C	YGL117W	YFL024C	YER067W	YDR401W	YER066C-A
YHL050C	YJR018W	YGR053C	YDR472W	YGR182C	YKL151C	YGR189C	YGR256W	YKR093W	YHR029C	YJR109C	YGR226C	YGR248W	YGR047C	YGR080W	YJR138W	YHL024W	YHL024W	YGL033W	YIL107C	YJL106W	YGL117W	YJL035C	YKL019W	YGR230W		YIL066C	YGL156W	YGL104C	YFL019C	YER068W	YDR446W	YER101C
YHL048W	YJR017C	YGR066C	YDR486C	YGR183C	YKL120W	YGR197C	YHL047C	YLL028W	YHR071W	YJR111C	YHL049C	YGR262C	YGR142W	YGR127W	YKL214C	YHL022C	YHL022C	YGL021W	YIL106W	YJL089W	YGL081W	YJL034W	YKL006C-A	YGR248W		YIL055C	YGL142C	YGL062W	YFL016C	YER079W	YDR453C	YER103W
YHL032C	YJR078W	YGR107W	YDR512C	YGR192C	YKL035W	YGR225W	YHL040C	YLR004C	YHR096C	YJR130C	YHL045W	YGR293C	YGR201C	YGR138C	YKL122C	YHL010C	YHR014W	YGR035C	YIL099W	YJL082W	YGL033W	YJR073C	YKL006W	YGR289C		YIL037C	YGL138C	YGL059W	YFL014W	YER097W	YDR461W	YER130C
YHL024W	YJR108W	YGR161C	YDR516C	YGR209C	YKL029C	YGR226C	YHL021C	YLR070C	YHR137W	YKL218C	YHR096C	YHL049C	YGR207C	YGR139W	YKL112W	YHL008C	YHR033W	YGR043C	YIL095W	YJL045W	YGR043C	YJR091C	YKR057W	YHL043W		YIR027C	YGL125W	YGL033W	YFL010W-A	YER103W	YDR513W	YER137C
YHR001W-A	YJR114W	YGR189C	YDR535C	YGR244C	YKL001C	YGR230W	YHL016C	YLR080W	YHR199C	YKL211C	YIL146C	YHL004W	YGR248W	YGR161C	YKL044W	YHR014W	YHR137W	YGR066C	YIL092W	YJR004C	YGR072W	YJR097W	YKR059W	YHR022C		YIR028W	YGL117W	YGR008C	YFR017C	YER138W-A	YDR523C	YER150W
YHR045W	YJR128W	YGR197C	YEL072W	YHR051W	YKR041W	YGR248W	YHR087W	YLR130C	YIL165C	YKL206C	YIL107C	YHR104W	YHR033W	YGR166W	YKL043W	YHR033W	YHR139C	YGR079W	YIL073C	YJR010W	YGR088W	YJR156C	YKR094C	YHR087W		YIR030C	YGL045W	YGR029W	YFR026C	YER141W	YDR533C	YER159C
YHR090C	YJR149W	YGR243W	YEL071W	YHR059W	YKR040C	YGR286C	YHR096C	YLR136C	YIL164C	YKL114C	YIL100W	YHR148W	YIL117C	YGR194C	YKL042W	YHR071W	YHR153C	YGR102C	YIL072W	YJR025C	YGR113W	YJR159W	YLL044W	YHR124W		YJL221C	YGL033W	YGR052W	YFR029W	YER150W	YDR543C	YER182W
YHR109W	YJR156C	YGR244C	YEL067C	YHR081W	YKR049C	YHL021C	YHR112C	YLR168C	YIL136W	YKL103C	YJL153C	YHR189W	YIL070C	YGR221C	YKR075C	YHR137W	YHR157W	YGR110W	YIL067C	YKL187C	YGR129W	YJR160C	YLL045C	YHR143W		YJL161W	YGR019W	YGR138C	YFR033C	YER158C	YDR544C	YER185W
YHR112C	YKL220C	YGR287C	YEL043W	YHR121W	YKR069W	YHR008C	YHR139C	YLR200W	YIL116W	YKL091C	YJL107C	YHR214W	YIL057C	YGR243W	YKR101W	YHR157W	YHR160C	YGR129W	YIL047C	YKL163W	YGR138C	YKL175W	YLR029C	YHR156C		YJL153C	YGR043C	YGR180C	YFR053C	YFL058W	YEL070W	YER187W
YHR161C	YKL102C	YGR288W	YEL020C	YHR136C	YLL062C	YHR022C	YHR209W	YLR205C	YIL097W	YKL086W	YJL083W	YIL136W	YIR011C	YGR255C	YLL062C	YHR160C	YHR171W	YGR161C	YIL041W	YKL142W	YGR142W	YKL165C	YLR036C	YHR185C		YJL141C	YGR052W	YGR239C	YGL248W	YFL039C	YEL060C	YFL061W
YHR171W	YKR012C	YHL042W	YEL008W	YHR147C	YLL061W	YHR029C	YHR210C	YLR258W	YIL066C	YKL071W	YJL056C	YIL117C	YJL210W	YGR260W	YLR042C	YHR171W	YHR199C	YGR188C	YIL039W	YKL107W	YGR174C	YKL164C	YLR048W	YHR210C		YJL132W	YGR059W	YGR243W	YGL215W	YFL031W	YEL035C	YFL059W
YHR176W	YKR032W	YHL022C	YER069W	YHR162W	YLL053C	YHR053C	YIL155C	YLR271W	YIR011C	YKL070W	YJR008W	YIL111W	YJL170C	YGR259C	YLR073C	YHR202W	YHR202W	YGR194C	YIL037C	YKL071W	YGR243W	YKL163W	YLR058C	YIL162W		YJL037W	YGR138C	YGR260W	YGL205W	YFL030W	YEL012W	YFL058W
YHR218W	YKR075C	YHR018C	YER081W	YIL169C	YLR053C	YHR055C	YIL154C	YLR273C	YIR034C	YKL023W	YJR020W	YIL082W	YJL161W	YHL040C	YLR084C	YIL160C	YIL166C	YGR225W	YIL033C	YKL065C	YGR248W	YKL146W	YLR061W	YIL154C		YJR073C	YGR180C	YGR259C	YGL204C	YFL019C	YEL011W	YFL051C
YHR219W	YLL067C	YHR029C	YER083C	YIL157C	YLR084C	YHR087W	YIL153W	YLR295C	YIR039C	YKL007W	YJR077C	YIL057C	YJL153C	YHL036W	YLR108C	YIL131C	YIL160C	YGR226C	YIL031W	YKR022C	YGR295C	YKL147C	YLR062C	YIL153W		YJR117W	YGR201C	YGR267C	YGL188C	YFL014W	YER011W	YFL014W
YIL177C	YLL066C	YHR035W	YER091C	YIL121W	YLR092W	YHR112C	YIL136W	YLR297W	YJL163C	YKR011C	YJR082C	YIL037C	YJL122W	YHL035C	YLR318W	YIL099W	YIL155C	YGR238C	YIL024C	YKR024C	YHL048W	YKL083W	YLR075W	YIL136W		YJR127C	YGR225W	YHL021C	YGL187C	YFR012W	YER015W	YFR017C
YIL172C	YLL063C	YHR112C	YER096W	YIL117C	YLR111W	YHR156C	YIL120W	YLR395C	YJL101C	YKR076W	YJR094C	YIL013C	YJL079C	YHL024W	YLR364W	YIL072W	YIL131C	YGR243W	YIL020C	YLL053C	YHL044W	YKL065C	YLR076C	YIL125W		YJR157W	YGR226C	YHR018C	YGL184C	YFR017C	YER020W	YFR030W
YIL159W	YLL061W	YHR125W	YER115C	YIL111W	YLR156W	YHR159W	YIL107C	YLR408C	YJL088W	YKR091W	YJR108W	YIL002C	YJL078C	YHR018C	YLR438W	YIL055C	YIL113W	YGR244C	YIL013C	YLL052C	YHL024W	YKR046C	YLR150W	YIL099W		YJR159W	YGR243W	YHR029C	YGL183C	YFR022W	YER037W	YFR032C
YIL136W	YLL058W	YHR185C	YER140W	YIL087C	YLR159W	YHR184W	YIL101C	YLR411W	YJL036W	YLL060C	YJR149W	YIR007W	YJL052W	YHR033W	YLR452C	YIL031W	YIL101C	YGR248W	YIL010W	YLL047W	YHL013C	YKR050W	YLR167W	YIR012W		YKL221W	YGR244C	YHR048W	YGL180W	YFR026C	YER054C	YFR053C
YIL122W	YLL056C	YHR208W	YER149C	YIL062C	YLR161W	YHR208W	YIL099W	YML130C	YJR025C	YLL039C	YJR152W	YIR015W	YJL051W	YHR048W	YML131W	YIL026C	YIL099W	YGR280C	YIL008W	YLL028W	YHR014W	YKR061W	YLR175W	YIR030C		YKL177W	YGR248W	YHR054C	YGL174W	YFR053C	YER060W-A	YGL262W
YIL101C	YLR054C	YIL116W	YFL063W	YIL052C	YLR214W	YHR210C	YIL098C	YML128C	YJR039W	YLR136C	YKL115C	YIR017C	YJL027C	YHR054C	YML059C	YIR013C	YIL072W	YHL030W	YIL005W	YLL012W	YHR048W	YKR067W	YLR185W	YIR035C		YKL178C	YGR260W	YHR055C	YGL170C	YGL262W	YER062C	YGL234W
YIL099W	YLR080W	YIL074C	YFL061W	YIL034C	YLR228C	YIL169C	YIL087C	YML054C	YJR109C	YLR149C	YKL096W	YIR029W	YJR009C	YHR071W	YMR001C	YIR019C	YIL066C	YHL024W	YIL003W	YLR026C	YHR087W	YKR071C	YLR198C	YJL116C		YKL162C-A	YGR259C	YHR071W	YGL156W	YGL261C	YER067W	YGL157W
YIR014W	YLR111W	YIL024C	YFL058W	YJL210W	YLR281C	YIL165C	YIL065C	YMR077C	YJR111C	YLR178C	YKL086W	YJL175W	YJR010W	YHR104W	YMR032W	YIR034C	YIL055C	YHL022C	YIL002C	YLR040C	YHR097C	YLL047W	YLR238W	YJL077C		YKL151C	YGR273C	YHR087W	YGL121C	YGL248W	YER066C-A	YGL138C
YIR039C	YLR112W	YIR005W	YFL054C	YJL189W	YLR303W	YIL163C	YIL055C	YMR112C	YJR130C	YLR225C	YKL083W	YJL169W	YJR022W	YHR112C	YMR052W	YIR038C	YIL031W	YHR014W	YIL001W	YLR042C	YHR139C	YLL010C	YLR264W	YJL043W		YKL096W	YGR289C	YHR162W	YGL096W	YGL222C	YER084W	YGL121C
YIR042C	YLR154C	YIR017C	YFL040W	YJL188C	YLR302C	YIL162W	YIR011C	YMR136W	YKL218C	YLR267W	YKL013C	YJL163C	YJR078W	YHR157W	YMR058W	YJL194W	YIL024C	YHR033W	YIR001C	YLR092W	YHR157W	YLR041W	YLR325C	YJL037W		YKL091C	YGR292W	YHR203C	YGL062W	YGL215W	YER103W	YGL109W
YJL225C	YLR207W	YIR028W	YFL030W	YJL178C	YLR327C	YIL155C	YIR017C	YMR148W	YKL211C	YLR299W	YKR045C	YJL161W	YJR091C	YHR160C	YMR117C	YJL185C	YIR013C	YHR106W	YIR002C	YLR151C	YHR160C	YLR040C	YLR333C	YJR077C		YKL062W	YHL032C	YIL165C	YGL037C	YGL205W	YER106W	YGL108C
YJL221C	YLR228C	YIR034C	YFR030W	YJL166W	YLR334C	YIL154C	YIR024C	YMR169C	YKL103C	YLR356W	YKR046C	YJL151C	YJR101W	YIL160C	YMR120C	YJL163C	YIR034C	YHR137W	YIR003W	YLR174W	YHR210C	YLR054C	YLR340W	YJR099W		YKL051W	YHL024W	YIL164C	YGR032W	YGL170C	YER150W	YGL081W
YJL195C	YLR273C	YIR039C	YFR037C	YJL164C	YLR339C	YIL153W	YIR032C	YMR174C	YKL086W	YLR362W	YKR073C	YJL147C	YJR128W	YIL154C	YMR189W	YJL153C	YIR038C	YHR139C	YIR004W	YLR179C	YHR215W	YLR059C	YLR344W	YJR150C		YKR005C	YHL022C	YIL121W	YGR039W	YGL121C	YER155C	YGL062W
YJL155C	YLR308W	YIR042C	YFR038W	YJL159W	YLR343W	YIL136W	YIR039C	YMR250W	YKL071W	YLR387C	YKR091W	YJL030W	YJR137C	YIL147C	YMR191W	YJL149W	YJL194W	YHR139C-A	YIR010W	YLR237W	YIL161W	YLR064W	YLR355C	YJR156C		YKR034W	YHL021C	YIL117C	YGR043C	YGL109W	YER185W	YGL037C
YJL108C	YLR311C	YJL218W	YFR041C	YJL118W	YLR346C	YIL120W	YJL219W	YMR263W	YKL070W	YLR460C	YKR104W	YJR010W	YKL195W	YIL135C	YMR279C	YJL144W	YJL195C	YHR153C	YIR017C	YLR267W	YIL160C	YLR094C	YLR367W	YKL188C		YKR033C	YHR005C	YIL116W	YGR086C	YGL096W	YER187W	YGL033W
YJL100W	YLR312C	YJL170C	YGL259W	YJL079C	YLR348C	YIL101C	YJL161W	YMR303C	YKR011C	YML131W	YLL062C	YJR038C	YKL144C	YIL099W	YNL277W	YJL137C	YJL185C	YHR157W	YIR028W	YLR341W	YIL138C	YLR104W	YLR388W	YKL177W		YKR049C	YHR015W	YIL111W	YGR088W	YGL062W	YER188W	YGL032C
YJL077C	YLR462W	YJL155C	YGL198W	YJL077C	YLR355C	YIR027C	YJL116C	YMR317W	YKR076W	YML128C	YLL061W	YJR071W	YKL138C	YIL066C	YNL276C	YJL115W	YJL163C	YHR160C	YIR029W	YLR343W	YIL136W	YLR107W	YLR419W	YKL150W		YKR076W	YHR018C	YIL099W	YGR092W	YGL045W	YFL063W	YGR008C
YJL045W	YLR466W	YJL153C	YGL183C	YJR077C	YLR365W	YIR029W	YJL078C	YNL334C	YLL060C	YML116W	YLL044W	YJR085C	YKL136W	YIL041W	YNL251C	YJL106W	YJL153C	YHR171W	YIR034C	YLR376C	YIL117C	YLR120C	YLR432W	YKL132C		YKR093W	YHR029C	YIL056W	YGR142W	YGL037C	YFL061W	YGR019W
YJR078W	YLR465C	YJL144W	YGL166W	YKL203C	YLR385C	YIR030C	YJL037W	YNL333W	YLL039C	YML007W	YLL038C	YJR087W	YKL102C	YIL037C	YNL141W	YJL102W	YJL137C	YHR202W	YJL225C	YLR393W	YIL099W	YLR121C	YLR441C	YKL109W		YLL055W	YHR054C	YIL037C	YGR146C	YGL006W	YFL059W	YGR032W
YJR095W	YLR467W	YJL130C	YGL125W	YKL192C	YLR438W	YJL218W	YJR010W	YNL200C	YLR108C	YMR004W	YLL020C	YJR101W	YKL096W	YIL003W	YNL125C	YJL092W	YJL106W	YIL166C	YJL222W	YLR407W	YIL072W	YLR136C	YLR448W	YKL085W		YLL047W	YHR071W	YIL003W	YGR161C	YGR032W	YFL058W	YGR043C
YJR122W	YML133C	YJL088W	YGL118C	YKL152C	YML047C	YJL217W	YJR022W	YNL195C	YLR149C	YMR041C	YLR217W	YJR116W	YKL043W	YIR034C	YNL078W	YJL089W	YJL102W	YIL160C	YJL153C	YML131W	YIL066C	YLR142W	YML106W	YKL062W		YLR004C	YHR087W	YIR017C	YGR182C	YGR043C	YFL053W	YGR066C
YJR135C	YML042W	YJL077C	YGL117W	YKL148C	YMR046W-A	YJL212C	YJR073C	YNL166C	YLR152C	YMR062C	YLR228C	YJR152W	YKL039W	YJL194W	YNR009W	YJL005W	YJL089W	YIL155C	YJL106W	YML047C	YIL045W	YLR194C	YML073C	YKL051W		YLR031W	YHR139C	YIR034C	YGR203W	YGR088W	YFL052W	YGR112W
YJR149W	YMR017W	YJL068C	YGL096W	YKL141W	YMR057C	YJL174W	YJR078W	YNL160W	YLR164W	YMR090W	YLR230W	YKL115C	YKR016W	YJL195C	YNR044W	YJR004C	YJL025W	YIL144W	YJL102W	YML042W	YIL037C	YLR199C	YML063W	YKL026C		YLR040C	YHR160C	YJL213W	YGR213C	YGR110W	YFL014W	YGR117C
YJR156C	YMR018W	YJL060W	YGL087C	YKL138C	YMR058W	YJL159W	YJR079W	YNL134C	YLR166C	YMR095C	YLR235C	YKL096W	YKR069W	YJL185C	YOL017W	YJR046W	YJR097W	YIL136W	YJL089W	YML027W	YIL031W	YLR225C	YML056C	YKL016C		YLR042C	YHR162W	YJL200C	YGR248W	YGR142W	YFL012W	YGR161C
YJR158W	YMR056C	YJL056C	YGL081W	YKL137W	YMR082C	YJL116C	YJR086W	YNL100W	YLR225C	YMR096W	YLR275W	YKL085W	YKR070W	YJL153C	YOR025W	YJR073C	YJR138W	YIL131C	YJL082W	YML017W	YIL010W	YLR241W	YML026C	YKR027W		YLR080W	YHR202W	YJL185C	YHL042W	YGR146C	YFL011W	YGR201C
YJR162C	YMR122C	YJR010W	YGL009C	YKL096W	YMR122C	YJL038C	YJR099W	YNL097C	YLR260W	YMR105C	YLR303W	YKL049C	YKR091W	YJL115W	YOR221C	YJR095W	YJR140C	YIL113W	YJL038C	YMR058W	YIR034C	YLR292C	YML024W	YKR093W		YLR130C	YIL113W	YJL153C	YHL024W	YGR161C	YFL003C	YGR213C
YKR076W	YMR135W-A	YJR017C	YGL003C	YKL091C	YMR166C	YJL037W	YJR156C	YNR007C	YLR267W	YMR139W	YLR349W	YKL047W	YKR093W	YJL102W	YOR248W	YJR138W	YKL151C	YIL101C	YJR078W	YMR093W	YIR042C	YLR340W	YMR116C	YKR106W		YLR142W	YIL111W	YJL089W	YHR004C	YGR189C	YFR017C	YGR243W
YKR101W	YMR206W	YJR078W	YGR005C	YKL087C	YMR244W	YJR010W	YKL195W	YNR034W	YLR299W	YMR196W	YLR376C	YKL026C	YKR104W	YJL089W	YOR305W	YKL188C	YKL089W	YIL099W	YJR095W	YMR094W	YJL153C	YLR350W	YMR121C	YLL060C		YLR149C	YIL099W	YJL088W	YHR033W	YGR197C	YFR018C	YGR248W
YKR105C	YMR244W	YJR095W	YGR006W	YKL069W	YMR244C-A	YJR037W	YKL163W	YNR067C	YLR362W	YMR250W	YLR382C	YKL024C	YLL061W	YJL082W	YOR313C	YKL163W	YKL055C	YIL072W	YJR150C	YMR095C	YJL144W	YLR352W	YMR123W	YLL059C		YLR178C	YIL055C	YJL077C	YHR070W	YGR201C	YFR023W	YGR250C
YLL066C	YNL277W	YJR109C	YGR024C	YKL065C	YMR323W	YJR072C	YKL161C	YOL101C	YLR387C	YMR253C	YLR385C	YKR010C	YLR178C	YJL077C	YPL267W	YKL129C	YKR005C	YIL066C	YJR154W	YMR096W	YJL106W	YLR378C	YMR142C	YLR004C		YLR185W	YIR027C	YJL071W	YHR087W	YGR213C	YFR032C	YGR256W
YLL061W	YNL268W	YJR112W	YGR045C	YKL016C	YNL324W	YJR078W	YKL150W	YOR028C	YLR460C	YMR258C	YML113W	YKR014C	YLR205C	YJL060W	YPL250C	YKL107W	YKR050W	YIL031W	YJR155W	YMR097C	YJL089W	YLR380W	YMR143W	YLR038C		YLR258W	YIR028W	YJL037W	YHR096C	YGR237C	YFR053C	YGR273C
YLL058W	YNL264C	YJR130C	YGR046W	YKL013C	YNL318C	YJR085C	YKL137W	YOR107W	YML131W	YMR262W	YML100W	YKR046C	YLR234W	YJL057C	YPL153C	YKL105C	YKR077W	YIL025C	YJR162C	YMR101C	YJL057C	YLR414C	YMR189W	YLR106C		YLR273C	YIR030C	YJR008W	YHR104W	YGR243W	YFR057W	YGR291C
YLL056C	YNR019W	YJR137C	YGR051C	YKL003C	YNL303W	YJR099W	YKL103C	YOR173W	YML116W	YNL335W	YML087C	YKR085C	YLR236C	YJR075W	YPL141C	YKR005C	YKR098C	YIL024C	YKL217W	YMR144W	YJL045W	YLR438W	YMR194W	YLR112W		YLR312C	YIR034C	YJR016C	YHR112C	YGR256W	YGL263W	YHL044W
YLR111W	YNR047W	YJR154W	YGR058W	YKR046C	YNL285W	YJR121W	YKL086W	YOR201C	YML007W	YNL274C	YML083C	YKR097W	YLR276C	YJR078W	YPL116W	YKR050W	YLL047W	YIL019W	YKL163W	YMR169C	YJR096W	YLR439W	YMR217W	YLR162W		YLR327C	YJL200C	YJR025C	YHR139C	YGR268C	YGL262W	YHL041W
YLR149C	YNR071C	YJR156C	YGR113W	YKR049C	YNL276C	YJR127C	YKL084W	YOR202W	YMR004W	YNL134C	YML053C	YLL005C	YLR290C	YJR079W	YPL112C	YKR077W	YLR031W	YIR013C	YKL121W	YMR170C	YJR153W	YML130C	YMR230W	YLR178C		YLR411W	YJL161W	YJR109C	YHR185C	YGR294W	YGL259W	YHL040C
YLR187W	YOL163W	YKL188C	YGR126W	YKR066C	YNL269W	YJR150C	YKL051W	YOR289W	YMR041C	YNL036W	YML003W	YLR003C	YLR303W	YJR096W	YPL111W	YLL047W	YLR058C	YIR034C	YKL107W	YMR180C	YJR156C	YML002W	YMR242C	YLR205C		YML118W	YJL153C	YJR111C	YHR209W	YHL021C	YGL258W	YHL028W
YLR214W	YOL141W	YKL120W	YGR140W	YLL050C	YNL259C	YJR158W	YKL026C	YOR317W	YMR061W	YNL008C	YMR004W	YLR178C	YLR304C	YJR103W	YPL104W	YLL030C	YLR063W	YIR038C	YKL086W	YMR191W	YJR159W	YMR037C	YMR260C	YLR207W		YML100W	YJL089W	YJR130C	YHR217C	YHR004C	YGL158W	YHL024W
YLR228C	YOL126C	YKL103C	YGR161C	YLL041C	YNL149C	YJR159W	YKR039W	YOR356W	YMR062C	YNR007C	YMR098C	YLR226W	YLR331C	YJR127C	YPL072W	YLR030W	YLR087C	YJL185C	YKL071W	YMR280C	YJR160C	YMR040W	YMR281W	YLR258W		YML091C	YJL045W	YJR148W	YIL169C	YHR030C	YGL121C	YHL021C
YLR273C	YOR032C	YKL031W	YGR170W	YLL009C	YNR058W	YKL208W	YKR046C	YOR357C	YMR090W	YNR019W	YMR105C	YLR232W	YLR366W	YJR130C	YPL061W	YLR063W	YLR108C	YJL163C	YKL015W	YMR306W	YJR161C	YMR136W	YNL302C	YLR286C		YML083C	YJL037W	YJR159W	YIL160C	YHR033W	YGL118C	YHR011W
YLR303W	YOR074C	YKR005C	YGR178C	YLR043C	YNR060W	YKL177W	YKR049C	YOR358W	YMR096W	YNR064C	YMR160W	YLR303W	YLR458W	YJR153W	YPL018W	YLR109W	YLR149C	YJL153C	YKR076W	YMR306C-A	YKL218C	YMR140W	YNL301C	YLR294C		YML054C	YJL026W	YKL218C	YIL153W	YHR070W	YGL109W	YHR022C
YLR312C	YOR126C	YKR039W	YGR194C	YLR062C	YNR067C	YKL178C	YKR076W	YOR382W	YMR135C	YNR068C	YMR206W	YLR305C	YML128C	YJR154W	YPL001W	YLR151C	YLR151C	YJL137C	YKR103W	YNL333W	YKL217W	YMR161W	YNL209W	YLR296W		YML052W	YJR025C	YKL211C	YIL143C	YHR071W	YGL108C	YHR053C
YLR313C	YOR144C	YKR069W	YGR207C	YLR093C	YOL155C	YKL150W	YKR091W	YPL260W	YMR173W	YNR069C	YMR250W	YLR385C	YML123C	YKL219W	YPR158W	YLR174W	YLR189C	YJL135W	YLL066C	YNL332W	YKL187C	YMR182C	YNL178W	YLR297W		YML038C	YJR036C	YKL109W	YIL136W	YHR087W	YGL081W	YHR055C
YLR322W	YOR177C	YKR076W	YGR224W	YLR110C	YOL151W	YKL142W	YLL060C	YPL247C	YMR196W	YOL151W	YMR294W-A	YLR395C	YML120C	YKL204W	YPR167C	YLR176C	YLR234W	YJL106W	YLL056C	YNL289W	YKL172W	YMR191W	YNL162W	YLR303W		YMR017W	YJR078W	YKL062W	YIL125W	YHR096C	YGL072C	YHR087W
YLR382C	YOR192C	YLL062C	YGR231C	YLR155C	YOL150C	YKL109W	YLL039C	YPL223C	YMR253C	YOL119C	YMR325W	YLR462W	YML100W	YKL163W	YPR175W	YLR183C	YLR237W	YJL102W	YLL047W	YNL270C	YKL082C	YMR276W	YNL096C	YLR302C		YMR065W	YJR095W	YKL051W	YIL122W	YHR097C	YGL071W	YHR112C
YLR423C	YOR227W	YLL061W	YGR244C	YLR156W	YOL119C	YKL062W	YLL009C	YPL196W	YMR262W	YOL083W	YNL319W	YML128C	YML062C	YKL103C		YLR210W	YLR263W	YJL089W	YLL046C	YNL251C	YKL043W	YMR296C	YNL069C	YLR307W		YMR081C	YJR096W	YKL030W	YIL117C	YHR137W	YGL033W	YHR136C
YLR431C	YOR338W	YLR092W	YGR248W	YLR157C	YOL118C	YKL051W	YLR004C	YPL186C	YMR316W	YOL058W	YNL237W	YML100W-A	YML058W-A	YKL071W		YLR216C	YLR284C	YJR073C	YLL012W	YNL227C	YKL020C	YMR315W	YNL067W	YLR311C		YMR090W	YJR109C	YKR058W	YIL108W	YHR138C	YGL032C	YHR137W
YLR462W	YOR358W	YLR111W	YGR249W	YLR159W	YOL106W	YKL026C	YLR070C	YPL108W	YNL335W	YOL048C	YNL225C	YML100W	YML047C	YKL030W		YLR234W	YLR326W	YJR112W	YLR040C	YNL202W	YKR080W	YNL332W	YNR021W	YLR312C		YMR105C	YJR130C	YKR069W	YIL101C	YHR139C	YGR008C	YHR138C
YLR464W	YOR366W	YLR149C	YGR258C	YLR160C	YOL085C	YKL016C	YLR080W	YPL013C	YNL134C	YOL032W	YNL057W	YML096W	YML029W	YKL029C		YLR237W	YLR329W	YJR138W	YLR109W	YNL036W	YLL062C	YNL322C	YOL155C	YLR327C		YMR112C	YJR148W	YKR101W	YIL072W	YHR209W	YGR019W	YHR140W
YLR463C	YOR375C	YLR156W	YGR288W	YLR161W	YOL050C	YKR049C	YLR136C	YPR006C	YNL036W	YOR120W	YNL043C	YML083C	YMR075C-A	YKR021W		YLR263W	YLR346C	YKL151C	YLR174W	YNL012W	YLL047W	YNL305C	YOL154W	YLR395C		YMR175W	YJR157W	YLL047W	YIL045W	YHR213W	YGR032W	YHR180W
YLR466W	YOR376W	YLR159W	YHL045W	YLR179C	YOL009C	YKR076W	YLR142W	YPR157W	YNR007C	YOR128C	YNL034W	YML047C	YMR081C	YKR043C		YLR324W	YLR352W	YKL089W	YLR194C	YOL104C	YLR012C	YNL274C	YOL127W	YLR411W		YMR244W	YJR158W	YLR040C	YIR017C	YIL169C	YGR043C	YHR209W
YLR465C	YOR377W	YLR161W	YHL042W	YLR183C	YOR020C	YKR097W	YLR149C		YNR019W	YOR130C	YNL003C	YML037C	YMR095C	YKR045C		YLR326W	YLR356W	YKR005C	YLR297W	YOL067C	YLR025W	YNL167C	YOL121C	YML130C		YMR250W	YJR159W	YLR042C	YIR019C	YIL155C	YGR066C	YIL173W
YLR467W	YPL111W	YLR174W	YHL009C	YLR185W	YOR100C	YKR098C	YLR174W		YNR064C	YOR155C	YNR007C	YMR007W	YMR096W	YLL062C		YLR338W	YLR383W	YKR040C	YLR307W	YOL047C	YLR051C	YNL157W	YOL120C	YML128C		YMR251W-A	YKL221W	YLR089C	YJL171C	YIL152W	YGR088W	YIL172C
YML133C	YPL060W	YLR228C	YHL002W	YLR220W	YOR121C	YKR106W	YLR178C		YNR074C	YOR162C	YNR019W	YMR030W	YMR105C	YLL047W		YLR337C	YLR438W	YKR050W	YLR329W	YOL017W	YLR068W	YNL116W	YOL040C	YML100W		YMR322C	YKL218C	YLR152C	YJL161W	YIL146C	YGR107W	YIL169C
YMR017W	YPL027W	YLR232W	YHR018C	YLR258W	YOR214C	YLL026W	YLR204W		YOL151W	YOR185C	YOL150C	YMR046W-A	YMR172C-A	YLL043W		YLR343W	YLR445W	YKR098C	YLR438W	YOR006C	YLR080W	YNL044W	YOL039W	YML054C		YNL333W	YKL217W	YLR156W	YJL159W	YIL143C	YGR142W	YIL136W
YMR052W	YPL025C	YLR303W	YHR060W	YLR294C	YOR221C	YLR004C	YLR205C		YOL123W	YOR220W	YOL106W	YMR075C-A	YMR176W	YLL026W		YLR356W	YML131W	YLL030C	YLR445W	YOR071C	YLR096W	YNL043C	YOR063W	YMR023C		YNL304W	YKL177W	YLR178C	YJL158C	YIL136W	YGR161C	YIL121W
YMR052C-A	YPR015C	YLR302C	YHR112C	YLR295C	YOR225W	YLR013W	YLR258W		YOL091W	YOR221C	YOL052C-A	YMR095C	YMR195W	YLR041W		YLR380W	YML027W	YLR015W	YLR466W	YOR192C	YLR151C	YNR013C	YOR096W	YMR101C		YNL293W	YKL178C	YLR225C	YJL153C	YIL123W	YGR201C	YIL119C
YMR056C	YPR064W	YLR311C	YHR114W	YLR327C	YOR235W	YLR038C	YLR271W		YOL083W	YOR226C	YOR170W	YMR096W	YMR235C	YLR040C		YLR431C	YMR034C	YLR031W	YML133C	YOR193W	YLR211C	YNR014W	YOR167C	YMR136W		YNL270C	YKL109W	YLR290C	YJL150W	YIL117C	YGR225W	YIL113W
YMR068W	YPR204W	YLR341W	YHR126C	YLR346C	YOR236W	YLR080W	YLR312C		YOL058W	YOR227W	YOR214C	YMR102C	YMR237W	YLR092W		YLR438W	YMR053C	YLR063W	YML131W	YOR237W	YLR213C	YNR038W	YOR182C	YMR145C		YNL244C	YKL103C	YLR303W	YJL126W	YIL108W	YGR226C	YIL107C
YMR122C		YLR349W	YHR142W	YLR370C	YOR272W	YLR110C	YLR327C		YOR023C	YOR250C	YOR225W	YMR105C	YMR285C	YLR094C		YML109W	YMR068W	YLR102C	YML090W	YOR238W	YLR225C	YNR073C	YOR234C	YMR170C		YNL160W	YKL062W	YLR327C	YJL107C	YIL107C	YGR236C	YIL101C
YMR127C		YLR348C	YHR148W	YLR388W	YOR277C	YLR136C	YLR346C		YOR036W	YOR302W	YOR276W	YMR119W	YMR317W	YLR149C		YML042W	YMR075C-A	YLR149C	YML089C	YOR287C	YLR237W	YOL157C	YOR253W	YMR208W		YNL117W	YKL026C	YLR348C	YJL106W	YIL101C	YGR243W	YIL099W
YMR134W		YLR356W	YHR153C	YLR395C	YOR290C	YLR178C	YLR348C		YOR057W	YOR303W	YOR316C	YMR169C	YNL277W	YLR178C		YML027W	YMR084W	YLR151C	YMR056C	YOR289W	YLR327C	YOL154W	YOR293W	YMR250W		YNL040W	YKR034W	YLR381W	YJL089W	YIL077C	YGR248W	YIL087C
YMR135W-A		YLR365W	YHR156C	YLR437C	YOR364W	YLR205C	YLR408C		YOR114W	YOR329C	YOR318C	YMR195W	YNL211C	YLR179C		YMR034C	YMR094W	YLR173W	YMR094W	YOR298W	YLR346C	YOL060C	YOR312C	YMR251W-A		YNL034W	YKR033C	YLR423C	YJL088W	YIL072W	YGR256W	YIL066C
YMR179W		YLR416C	YHR161C	YML110C	YOR366W	YLR258W	YLR411W		YOR120W	YOR382W	YOR348C	YMR198W	YNL197C	YLR194C		YMR068W	YMR095C	YLR174W	YMR095C	YOR311C	YLR376C	YOL059W	YOR369C	YMR297W		YNL030W	YKR049C	YLR438W	YJL079C	YIL042C	YGR273C	YIL025C
YMR208W		YLR463C	YHR177W	YML101C	YOR382W	YLR294C	YML130C		YOR130C	YPL250C	YOR364W	YMR232W	YNL174W	YLR206W		YMR084W	YMR101C	YLR183C	YMR096W	YOR338W	YLR445W	YOL058W	YOR387C	YMR318C		YNL018C	YKR069W	YML131W	YJL078C	YIL024C	YHL045W	YIL011W
YMR214W		YLR465C	YHR189W	YML100W	YOR383C	YLR295C	YML128C		YOR132W	YPL152W	YOR378W	YMR235C	YNL160W	YLR215C		YMR094W	YMR117C	YLR234W	YMR101C	YOR341W	YLR449W	YOL051W	YPL220W	YNL334C		YNR071C	YKR076W	YML116W	YJL038C	YIL023C	YHL044W	YIR014W
YMR294W-A		YML133C	YIL164C	YML060W	YPL274W	YLR297W	YML100W		YOR152C	YPL123C	YOR379C	YMR250W	YNL142W	YLR219W		YMR095C	YMR120C	YLR237W	YMR103C	YOR351C	YML132W	YOL036W	YPL198W	YNL333W		YNR073C	YLL055W	YML097C	YJL034W	YIR028W	YHL041W	YIR031C
YNL325C		YMR017W	YIL162W	YML028W	YPL130W	YLR307W	YML054C		YOR186W	YPL100W	YOR388C	YMR251W-A	YNL109W	YLR324W		YMR101C	YMR144W	YLR263W	YMR147W	YOR374W	YML131W	YOL031C	YPL142C	YNL332W		YOL157C	YLL047W	YML091C	YJL020C	YJL171C	YHL040C	YIR032C
YNL291C		YMR018W	YIL161W	YML012W	YPL094C	YLR312C	YMR077C		YOR220W	YPL092W	YPL268W	YNL319W	YNL093W	YLR327C		YMR120C	YMR147W	YLR273C	YMR164C	YOR383C	YML128C	YOL011W	YPL131W	YNL215W		YOL156W	YLL046C	YMR062C	YJL016W	YJL165C	YHL028W	YIR034C
YNL270C		YMR030W	YIL146C	YMR072W	YPL080C	YLR327C	YMR095C		YOR226C	YPL003W	YPL216W	YNL305C	YNL055C	YLR337C		YMR144W	YMR148W	YLR326W	YMR169C	YPL272C	YML119W	YOR009W	YPL090C	YNL194C		YOL091W	YLR004C	YMR094W	YJR010W	YJL161W	YHL024W	YIR035C
YNL268W		YMR040W	YIL127C	YMR105C	YPL058C	YLR392C	YMR107W		YOR227W	YPR158W	YPL201C	YNL277W	YNL042W	YLR380W		YMR169C	YMR175W	YLR327C	YMR170C	YPL121C	YML074C	YOR010C	YPL081W	YNL160W		YOL082W	YLR031W	YMR095C	YJR045C	YJL159W	YHL021C	YIR042C
YNL223W		YMR052W	YIL120W	YMR181C	YPL033C	YLR395C	YMR112C		YOR302W		YPL180W	YNL160W	YNL034W	YLR438W		YMR170C	YMR182C	YLR346C	YMR306W	YPL112C	YMR032W	YOR023C	YPL079W	YNL134C		YOR065W	YLR041W	YMR096W	YJR084W	YJL158C	YHR033W	YJL222W
YNL193W		YMR056C	YIL116W	YMR188C	YPL021W	YLR460C	YMR157C		YOR303W		YPL124W	YNL109W	YNL018C	YML131W		YMR182C	YMR189W	YLR352W	YMR306C-A	YPL104W	YMR039C	YOR025W	YPR043W	YNL052W		YOR111W	YLR040C	YMR097C	YJR096W	YJL155C	YHR053C	YJL200C
YNL012W		YMR062C	YIL107C	YMR194W	YPL016W	YML130C	YMR158W		YPL250C		YPL097W	YNL100W	YNR002C	YML115C		YMR190C	YMR191W	YLR356W	YMR322C	YPL033C	YMR075W	YOR027W	YPR044C	YNL036W		YOR173W	YLR042C	YMR108W	YJR109C	YJL153C	YHR055C	YJL172W
YNR019W		YMR085W	YIL076W	YMR195W	YPR002C-A	YML128C	YMR169C		YPL203W		YPL073C	YNL081C	YNR042W	YML027W		YMR191W	YMR251W	YLR383W	YMR326C	YPL001W	YMR094W	YOR036W	YPR102C	YNR060W		YOR237W	YLR050C	YMR120C	YJR119C	YJL144W	YHR077C	YJL167W
YNR071C		YMR122C	YIL074C	YMR245W	YPR014C	YML119W	YMR174C		YPL202C		YPL033C	YNL056W	YNR043W	YMR020W		YMR207C	YMR279C	YLR438W	YNL339C	YPR001W	YMR095C	YOR079C	YPR132W	YNR067C		YOR298W	YLR054C	YMR191W	YJR121W	YJL142C	YHR087W	YJL161W
YNR073C		YMR133W	YIL042C	YMR256C	YPR052C	YML100W	YMR175W		YPL171C		YPR002C-A	YNL055C	YOL155C	YMR027W		YMR219W	YMR306W	YLR445W	YNL335W	YPR002W	YMR096W	YOR084W		YNR070W		YOR374W	YLR080W	YMR251W-A	YJR137C	YJL141C	YHR093W	YJL153C
YOL163W		YMR135W-A	YIR017C	YMR260C	YPR077C	YML054C	YMR180C		YPL152W		YPR027C	YNL052W	YOL086C	YMR041C		YMR273C	YMR306C-A	YML128C	YNL333W	YPR020W	YMR097C	YOR181W		YOL162W		YOR378W	YLR089C	YMR300C	YKL221W	YJL108C	YHR125W	YJL144W
YOL116W		YMR245W	YIR033W	YMR272C	YPR157W	YML042W	YMR188C		YPL149W		YPR043W	YNL050C	YOL038W	YMR052W		YMR279C	YNL309W	YML109W	YNL332W	YPR077C	YMR101C	YOR220W		YOL136C		YOR391C	YLR149C	YMR321C	YKL217W	YJL107C	YHR126C	YJL141C
YOL095C		YMR271C	YIR039C	YMR276W	YPR158W	YMR058W	YMR193W		YPL123C		YPR061C	YNL043C	YOL036W	YMR052C-A		YMR306W	YNL289W	YML042W	YNL331C	YPR112C	YMR120C	YOR285W		YOL110W		YOR392W	YLR177W	YNL274C	YKL164C	YJL079C	YHR138C	YJL118W
YOL017W		YMR306C-A	YJL221C	YMR295C	YPR167C	YMR062C	YMR196W		YPL100W		YPR123C	YNR066C	YOL034W	YMR058W		YMR306C-A	YNL277W	YML027W	YNL270C	YPR167C	YMR132C	YOR288C		YOL084W		YPL280W	YLR178C	YNL228W	YKL163W	YJL078C	YHR140W	YJL116C
YOR144C		YMR325W	YJL184W	YMR303C		YMR077C	YMR271C		YPL092W		YPR149W	YOL155C	YOR008C-A	YMR096W		YNL300W	YNL276C	YMR034C	YNL202W	YPR184W	YMR169C	YOR306C		YOL043C		YPL247C	YLR225C	YNL180C	YKL115C	YJL048C	YHR169W	YJL102W
YOR181W		YMR326C	YJL161W	YMR316W		YMR112C	YMR291W		YPL091W		YPR160W	YOL119C	YOR033C	YMR103C		YNL289W	YNL269W	YMR090W	YNL196C	YPR192W	YMR170C	YOR329C		YOL002C		YPL171C	YLR302C	YNL129W	YKL109W	YJL034W	YHR180W	YJL088W
YOR227W		YNL277W	YJL077C	YNL322C		YMR116C	YMR303C		YPR085C		YPR168W	YOL113W	YOR146W	YMR120C		YNL270C	YNL172W	YMR094W	YNL036W		YMR172C-A	YOR374W		YOR010C		YPL025C	YLR307W	YNL104C	YKL104C	YJR004C	YHR209W	YJL079C
YOR250C		YNL276C	YJL060W	YNL274C		YMR136W	YMR317W		YPR107C		YPR194C	YOL101C	YOR161C	YMR164C		YNL269W	YNL171C	YMR095C	YNR001C		YMR175W	YPL252C		YOR107W		YPR015C	YLR312C	YNL096C	YKL102C	YJR084W	YHR217C	YJL057C
YOR351C		YNL270C	YJL048C	YNL259C		YMR157C	YNL333W		YPR145W			YOL100W	YOR220W	YMR173W		YNL262W	YNL165W	YMR101C	YNR057C		YMR197C	YPL171C		YOR120W		YPR150W	YLR327C	YNL040W	YKL101W	YJR096W	YIL173W	YJL052W
YOR374W		YNL200C	YJL038C	YNL244C		YMR158W	YNL270C		YPR155C			YOL085C	YOR285W	YMR189W		YNL242W	YNL141W	YMR114C	YNR064C		YMR240C	YPL169C		YOR138C		YPR160W	YLR438W	YNL034W	YKL096W-A	YJR109C	YIL172C	YJL037W
YOR375C		YNL195C	YJL027C	YNL208W		YMR250W	YNL202W		YPR158W			YOL080C	YPL179W	YMR191W		YNL239W	YNL116W	YMR117C	YNR065C		YMR250W	YPL159C		YOR228C		YPR191W	YML131W	YNL018C	YKL085W	YJR121W	YIL136W	YJL026W
YOR377W		YNL187W	YJL022W	YNL185C		YMR254C	YNL200C		YPR185W			YOL052C-A	YPL141C	YMR200W		YNL228W	YNL095C	YMR120C	YNR066C		YMR269W	YPL089C		YOR273C		YPR194C	YML116W	YNR050C	YKL026C	YJR125C	YIL121W	YJR008W
YOR380W		YNL148C	YJL016W	YNL162W		YMR318C	YNL142W					YOL017W	YPL073C	YMR257C		YNL227C	YNR009W	YMR137C	YNR068C		YMR279C	YPL054W		YOR280C			YML100W	YNR058W	YKL016C	YKL224C	YIL119C	YJR010W
YPL173W		YNL117W	YJL004C	YNL147W		YNL333W	YNL134C					YOL010W	YPL058C	YMR278W		YNL116W	YNR011C	YMR144W	YNR073C		YMR280C	YPR030W		YOR289W			YML083C	YOL140W	YKR011C	YKL221W	YIL113W	YJR061W
YPL167C		YNL104C	YJR010W	YNL135C		YNL332W	YNL100W					YOL008W	YPL021W	YMR279C		YNL106C	YOL131W	YMR147W	YOL165C		YMR306W	YPR077C		YOR314W			YML079W	YOL119C	YKR017C	YKL220C	YIL107C	YJR073C
YPL111W		YNL037C	YJR019C	YNL110C		YNL269W	YNL036W					YOL006C	YPR038W	YMR302C		YNL092W	YOL084W	YMR148W	YOL131W		YMR306C-A	YPR079W		YOR356W			YMR017W	YOL118C	YKR041W	YKL217W	YIL101C	YJR078W
YPL025C		YNL036W	YJR039W	YNL079C		YNL196C	YNL015W					YOR006C	YPR047W	YNL306W		YNL088W	YOR003W	YMR169C	YOL104C		YNL336W	YPR154W		YOR374W			YMR062C	YOL109W	YKR042W	YKL193C	YIL100W	YJR096W
YPL005W		YNR057C	YJR078W	YNL070W		YNL195C	YNR002C					YOR111W	YPR099C	YNL305C		YNL068C	YOR025W	YMR170C	YOL099C		YNL333W	YPR164W		YOR391C			YMR065W	YOL064C	YKR103W	YKL164C	YIL099W	YJR128W
YPR064W		YNR068C	YJR094C	YNL055C		YNL194C	YNR022C					YOR244W	YPR126C	YNL300W		YNL058C	YOR049C	YMR175W	YOL084W		YNL332W	YPR167C		YPL258C			YMR090W	YOL058W	YLL057C	YKL163W	YIL087C	YJR156C
YPR140W		YNR070W	YJR099W	YNL052W		YNL173C	YNR034W					YOR318C	YPR157W	YNL289W		YNR011C	YOR073W	YMR185W	YOL083W		YNL308C	YPR172W		YPL223C			YMR094W	YOL032W	YLL037W	YKL161C	YIL066C	YKL221W
YPR196W		YNR071C	YJR109C	YNL031C		YNL168C	YNR037C					YOR342C	YPR160W	YNL277W		YNR057C	YOR077W	YMR190C	YOR003W		YNL228W	YPR182W		YPL171C			YMR095C	YOR044W	YLL031C	YKL133C	YIL054W	YKL208W
YPR202W		YNR073C	YJR131W	YNL030W		YNL134C	YNR064C					YPL243W	YPR194C	YNL276C		YOL138C	YOR114W	YMR191W	YOR100C		YNL227C			YPL060W			YMR096W	YOR100C	YLL026W	YKL104C	YIL025C	YKL183W
YPR203W		YNR077C	YJR137C	YNL015W		YNL104C	YNR067C					YPL205C		YNL274C		YOL131W	YOR152C	YMR198W	YOR134W		YNL215W			YPL027W			YMR097C	YOR130C	YLL025W	YKL103C	YIL011W	YKL177W
YPR204W		YOL163W	YJR152W	YNR017W		YNL086W	YOL155C					YPL166W		YNL242W		YOL084W	YOR328W	YMR250W	YOR136W		YNL202W			YPL014W			YMR105C	YOR184W	YLL020C	YKL093W	YIR014W	YKL163W
		YOL162W	YJR156C	YNR037C		YNL055C	YOL154W					YPL033C		YNL202W		YOL060C	YOR351C	YMR251W	YOR177C		YNL110C			YPR015C			YMR120C	YOR202W	YLL019C	YKL086W	YIR032C	YKL150W
		YOL154W	YKL155C	YOL155C		YNL042W	YOL055C					YPL022W		YNL200C		YOL058W	YPL267W	YMR279C	YOR214C		YNL083W			YPR092W			YMR148W	YOR203W	YLR042C	YKL043W	YIR042C	YKL138C
		YOL114C	YKL131W	YOL143C		YNL036W	YOL031C					YPL020C		YNL083W		YOR003W	YPL249C	YMR306W	YOR237W		YNL057W			YPR121W			YMR191W	YOR221C	YLR094C	YKL026C	YJL170C	YKL133C
		YOL110W	YKL125W	YOL109W		YNL034W	YOR003W					YPL017C		YNL058C		YOR077W	YPL209C	YMR306C-A	YOR255W		YNL012W			YPR156C			YMR251W-A	YOR225W	YLR110C	YKR011C	YJL161W	YKL086W
		YOL101C	YKL120W	YOL086C		YNR057C	YOR028C					YPR154W		YNL039W		YOR114W	YPL189W	YMR315W	YOR313C		YOL152W			YPR157W			YMR278W	YOR230W	YLR112W	YKR034W	YJL160C	YKL085W
		YOL084W	YKL093W	YOL012C		YNR060W	YOR100C					YPR156C		YNL008C		YOR185C	YPL164C	YNL289W	YOR338W		YOL104C			YPR160W			YMR279C	YOR303W	YLR120C	YKR042W	YJL157C	YKL026C
		YOL083W	YKL031W	YOR020C		YNR067C	YOR120W					YPR159W		YNR008W		YOR188W	YPL134C	YNL270C	YOR351C		YOL100W						YMR300C	YOR338W	YLR121C	YKR046C	YJL153C	YKL001C
		YOL064C	YKL029C	YOR045W		YNR072W	YOR158W					YPR160W		YNR028W		YOR237W	YPL124W	YNL269W	YOR383C		YOL083W						YMR322C	YOR389W	YLR123C	YKR053C	YJL144W	YKR032W
		YOL058W	YKL021C	YOR049C		YNR073C	YOR173W					YPR170C		YNR056C		YOR328W	YPL121C	YNL242W	YOR388C		YOL053W						YNL333W	YOR391C	YLR127C	YKR076W	YJL116C	YKR034W
		YOL048C	YKR039W	YOR102W		YOL162W	YOR178C					YPR174C		YNR064C		YOR338W	YPL111W	YNL227C	YOR389W		YOL047C						YNL274C	YPL278C	YLR159W	YKR091W	YJL088W	YKR049C
		YOL047C	YKR040C	YOR126C		YOL158C	YOR185C					YPR184W		YNR072W		YOR351C	YPL061W	YNL195C	YOR391C		YOL017W						YNL270C	YPL264C	YLR178C	YLL059C	YJL079C	YKR054C
		YOL024W	YKR064W	YOR167C		YOL155C	YOR289W					YPR194C		YOL116W		YOR383C	YPL018W	YNL172W	YPL283C		YOR019W						YNL242W	YPL251W	YLR194C	YLL057C	YJL057C	YKR058W
		YOR044W	YKR069W	YOR183W		YOL084W	YOR374W					YPR203W		YOL073C		YPL272C	YPR002W	YNL171C	YPL280W		YOR028C						YNL202W	YPL252C	YLR205C	YLL037W	YJL052W	YKR066C
		YOR082C	YKR075C	YOR210W		YOL070C	YOR382W							YOL066C		YPL267W	YPR128C	YNL092W	YPL278C		YOR195W						YNL173C	YPL250C	YLR206W	YLL026W	YJL043W	YKR076W
		YOR126C	YKR104W	YOR215C		YOL055C	YOR383C							YOR023C		YPL249C	YPR141C	YNL088W	YPL272C		YOR252W						YNL129W	YPL249C-A	YLR228C	YLL025W	YJL038C	YKR080W
		YOR202W	YLL061W	YOR276W		YOR028C	YPL223C							YOR041C		YPL222W	YPR158W	YNR011C	YPL262W		YOR287C						YNL128W	YPL212C	YLR258W	YLL020C	YJL037W	YKR102W
		YOR203W	YLL060C	YOR277C		YOR052C	YPL186C							YOR134W		YPL164C		YNR057C	YPL260W		YOR351C						YNL125C	YPL111W	YLR278C	YLR042C	YJL026W	YLL053C
		YOR222W	YLL055W	YOR285W		YOR120W	YPL054W							YOR181W		YPL163C		YOL131W	YPL249C		YOR389W						YNL117W	YPL104W	YLR280C	YLR054C	YJR073C	YLL052C
		YOR225W	YLL004W	YOR286W		YOR130C	YPL036W							YOR209C		YPL153C		YOL084W	YPL242C		YPL280W						YNL104C	YPL092W	YLR294C	YLR099C	YJR074W	YLL047W
		YOR358W	YLR011W	YOR289W		YOR138C	YPL013C							YOR221C		YPL136W		YOL060C	YPL240C		YPL278C						YNL040W	YPL079W	YLR295C	YLR107W	YJR078W	YLL046C
		YOR374W	YLR025W	YOR293W		YOR202W	YPR002W							YOR230W		YPL134C		YOR003W	YPL232W		YPL277C						YNL034W	YPL033C	YLR296W	YLR120C	YJR085C	YLL041C
		YOR375C	YLR070C	YOR327C		YOR208W	YPR006C							YOR239W		YPL124W		YOR055W	YPL222W		YPL267W						YNL018C	YPR044C	YLR311C	YLR121C	YJR095W	YLL026W
		YOR389W	YLR078C	YOR374W		YOR289W	YPR030W							YOR289W		YPL121C		YOR073W	YPL221W		YPL240C						YNR058W	YPR058W	YLR312C	YLR142W	YJR096W	YLR013W
		YPL272C	YLR086W	YPL252C		YOR382W	YPR098C							YOR291W		YPL116W		YOR077W	YPL214C		YPL230W						YNR073C	YPR059C	YLR350W	YLR149C	YJR128W	YLR039C
		YPL250C	YLR092W	YPL225W		YOR383C	YPR160W							YOR338W		YPL111W		YOR100C	YPL213W		YPL189W						YOL152W	YPR145W	YLR374C	YLR159W	YJR156C	YLR121C
		YPL186C	YLR111W	YPL187W		YPL223C	YPR184W							YOR347C		YPL085W		YOR114W	YPL212C		YPL186C						YOL131W	YPR167C	YLR378C	YLR174W	YKL177W	YLR157C
		YPL134C	YLR112W	YPL170W		YPL187W	YPR200C							YOR377W		YPL068C		YOR152C	YPL201C		YPL146C						YOL118C		YLR395C	YLR178C	YKL178C	YLR159W
		YPL111W	YLR145W	YPL037C		YPL108W								YOR389W		YPR002W		YOR195W	YPL189W		YPL121C						YOL104C		YLR414C	YLR194C	YKL163W	YLR162W
		YPL108W	YLR151C	YPL013C		YPL021W								YPL277C		YPR141C		YOR311C	YPL188W		YPL110C						YOL091W		YLR464W	YLR205C	YKL151C	YLR178C
		YPL102C	YLR161W	YPR020W		YPL014W								YPL274W		YPR158W		YOR328W	YPL180W		YPL104W						YOL058W		YML130C	YLR267W	YKL150W	YLR194C
		YPL056C	YLR170C	YPR043W		YPR002W								YPL267W		YPR184W		YOR351C	YPL175W		YPL073C						YOL047C		YML128C	YLR270W	YKL148C	YLR225C
		YPL027W	YLR211C	YPR044C		YPR006C								YPL189W		YPR185W		YOR374W	YPL171C		YPL044C						YOL024W		YML122C	YLR311C	YKL086W	YLR251W
		YPL025C	YLR225C	YPR052C		YPR007C								YPL188W				YPL267W	YPL164C		YPL001W						YOR044W		YML100W	YLR312C	YKL026C	YLR258W
		YPR013C	YLR228C	YPR053C		YPR015C								YPL171C				YPL249C	YPL159C		YPR002W						YOR100C		YML091C	YLR338W	YKL009W	YLR270W
		YPR014C	YLR232W	YPR073C		YPR071W								YPL111W				YPL230W	YPL154C		YPR020W						YOR130C		YML089C	YLR337C	YKL001C	YLR279W
		YPR035W	YLR260W	YPR100W		YPR078C								YPL104W				YPL223C	YPL147W		YPR026W						YOR173W		YML059C	YLR350W	YKR013W	YLR280C
		YPR064W	YLR273C	YPR099C		YPR157W								YPL072W				YPL209C	YPL141C		YPR068C						YOR184W		YML054C	YLR381W	YKR032W	YLR281C
		YPR151C	YLR303W	YPR132W		YPR160W								YPL054W				YPL189W	YPL135W		YPR143W						YOR190W		YML051W	YLR390W-A	YKR049C	YLR282C
		YPR157W	YLR302C	YPR133C										YPR071W				YPL186C	YPL134C		YPR150W						YOR203W		YML047C	YLR414C	YKR054C	YLR284C
		YPR167C	YLR349W	YPR166C										YPR113W				YPL164C	YPL121C		YPR160W						YOR214C		YMR004W	YLR438W	YKR066C	YLR302C
			YLR348C	YPR183W										YPR127W				YPL134C	YPL119C		YPR167C						YOR237W		YMR008C	YML128C	YKR080W	YLR308W
			YLR377C	YPR187W										YPR153W				YPL124W	YPL111W								YOR298W		YMR039C	YML117W	YLL065W	YLR327C
			YLR382C	YPR191W										YPR157W				YPL121C	YPL110C								YOR313C		YMR052W	YML100W	YLL057C	YLR346C
			YLR417W	YPR194C										YPR158W				YPL119C	YPL107W								YOR338W		YMR056C	YML054C	YLL053C	YLR364W
			YLR428C											YPR167C				YPL116W	YPL104W								YOR339C		YMR084W	YMR004W	YLL047W	YLR416C
			YLR453C											YPR172W				YPL111W	YPL089C								YOR378W		YMR095C	YMR008C	YLL046C	YLR430W
			YLR463C											YPR184W				YPL092W	YPL085W								YOR389W		YMR101C	YMR034C	YLL041C	YLR438W
			YML100W															YPL061W	YPL082C								YOR391C		YMR102C	YMR040W	YLL009C	YLR454W
			YML055W															YPL018W	YPL073C								YOR392W		YMR103C	YMR096W	YLR013W	YML131W
			YMR017W															YPR002W	YPL071C								YPL280W		YMR104C	YMR103C	YLR031W	YML100W
			YMR031W-A															YPR026W	YPL068C								YPL250C		YMR105C	YMR104C	YLR050C	YML070W
			YMR042W															YPR128C	YPL058C								YPL187W		YMR107W	YMR105C	YLR087C	YML047C
			YMR056C															YPR141C	YPL033C								YPL171C		YMR118C	YMR107W	YLR158C	YMR007W
			YMR062C															YPR184W	YPL027W								YPL111W		YMR151W	YMR118C	YLR159W	YMR020W
			YMR075W															YPR185W	YPL024W								YPL104W		YMR164C	YMR136W	YLR178C	YMR040W
			YMR115W																YPL020C								YPL033C		YMR169C	YMR140W	YLR184W	YMR052W
			YMR122C																YPL018W								YPL025C		YMR173W	YMR151W	YLR251W	YMR082C
			YMR140W																YPL017C								YPL006W		YMR174C	YMR169C	YLR252W	YMR090W
			YMR148W																YPL016W								YPR007C		YMR175W	YMR173W	YLR258W	YMR105C
			YMR154C																YPL015C								YPR015C		YMR176W	YMR174C	YLR279W	YMR107W
			YMR155W																YPL009C								YPR145W		YMR181C	YMR175W	YLR280C	YMR120C
			YMR156C																YPL006W								YPR150W		YMR182C	YMR181C	YLR281C	YMR169C
			YMR168C																YPR001W								YPR160W		YMR194C-A	YMR191W	YLR308W	YMR170C
			YMR206W																YPR002W								YPR167C		YMR225C	YMR204C	YLR327C	YMR173W
			YMR252C																YPR005C								YPR194C		YMR229C	YMR229C	YLR346C	YMR173W-A
			YMR263W																YPR007C										YMR237W	YMR237W	YLR356W	YMR174C
			YMR275C																YPR008W										YMR250W	YMR250W	YLR364W	YMR175W
			YMR281W																YPR015C										YMR256C	YMR251W-A	YLR422W	YMR196W
			YMR297W																YPR020W										YMR271C	YMR271C	YLR430W	YMR250W
			YMR299C																YPR027C										YMR296C	YMR304C-A	YLR438W	YMR257C
			YMR311C																YPR030W										YMR304C-A	YMR316W	YML100W	YMR278W
			YNL320W																YPR040W										YNL322C	YMR322C	YML066C	YMR316W
			YNL276C																YPR049C										YNL300W	YMR325W	YML047C	YNL335W
			YNL266W																YPR065W										YNL296W	YNL332W	YML003W	YNL333W
			YNL246W																YPR071W										YNL279W	YNL322C	YML002W	YNL332W
			YNL200C																YPR075C										YNL277W	YNL319W	YMR007W	YNL318C
			YNL187W																YPR077C										YNL251C	YNL305C	YMR008C	YNL274C
			YNL142W																YPR078C										YNL241C	YNL300W	YMR014W	YNL200C
			YNL129W																YPR079W										YNL226W	YNL279W	YMR020W	YNL134C
			YNL116W																YPR127W										YNL201C	YNL241C	YMR040W	YNL128W
			YNL072W																YPR150W										YNL194C	YNL208W	YMR105C	YNL015W
			YNL068C																YPR151C										YNL190W	YNL195C	YMR107W	YNR007C
			YNL036W																YPR157W										YNL179C	YNL194C	YMR120C	YNR014W
			YNL009W																YPR158W										YNL160W	YNL192W	YMR169C	YNR033W
			YNR006W																YPR164W										YNL150W	YNL092W	YMR170C	YNR044W
			YNR049C																YPR180W										YNL114C	YNL074C	YMR175W	YNR057C
			YNR073C																YPR184W										YNL105W	YNL055C	YMR191W	YNR058W
			YOL163W																YPR185W										YNL055C	YNL036W	YMR193C-A	YNR064C
			YOL123W																YPR191W										YNL020C	YNL020C	YMR206W	YNR065C
			YOL119C																YPR193C										YNL018C	YNL017C	YMR250W	YNR066C
			YOL071W																										YNL017C	YNR001C	YMR271C	YOL155C
			YOL058W																										YNL015W	YNR002C	YMR322C	YOL151W
			YOL053W																										YNR002C	YNR014W	YMR326C	YOL150C
			YOL048C																										YNR060W	YNR064C	YNL339C	YOL131W
			YOL043C																										YNR071C	YNR066C	YNL337W	YOL118C
			YOL023W																										YOL110W	YNR071C	YNL335W	YOL110W
			YOL018C																										YOL100W	YNR076W	YNL333W	YOL071W
			YOR003W																										YOL084W	YOL155C	YNL332W	YOL058W
			YOR018W																										YOL052C-A	YOL084W	YNL318C	YOL055C
			YOR028C																										YOR010C	YOL052C-A	YNL279W	YOL047C
			YOR052C																										YOR012W	YOL047C	YNL274C	YOL034W
			YOR064C																										YOR032C	YOL016C	YNL202W	YOR030W
			YOR126C																										YOR052C	YOR010C	YNL203C	YOR036W
			YOR127W																										YOR084W	YOR032C	YNL200C	YOR052C
			YOR139C																										YOR104W	YOR036W	YNL145W	YOR120W
			YOR147W																										YOR106W	YOR040W	YNL134C	YOR134W
			YOR215C																										YOR173W	YOR067C	YNL037C	YOR183W
			YOR219C																										YOR194C	YOR120W	YNL024C	YOR192C
			YOR220W																										YOR220W	YOR134W	YNL015W	YOR214C
			YOR222W																										YOR247W	YOR173W	YNL009W	YOR242C
			YOR231W																										YOR248W	YOR208W	YNR014W	YOR289W
			YOR262W																										YOR290C	YOR220W	YNR044W	YOR292C
			YOR374W																										YOR291W	YOR221C	YNR056C	YOR351C
			YOR375C																										YOR292C	YOR247W	YNR057C	YPL280W
			YPL250C																										YOR344C	YOR248W	YNR058W	YPL247C
			YPL152W																										YOR345C	YOR289W	YNR064C	YPL245W
			YPL135W																										YOR348C	YOR291W	YNR066C	YPL214C
			YPL134C																										YOR355W	YOR302W	YNR073C	YPL209C
			YPL123C																										YOR383C	YOR303W	YOL166C	YPL187W
			YPL117C																										YPL280W	YOR306C	YOL163W	YPL185W
			YPL111W																										YPL223C	YOR322C	YOL162W	YPL186C
			YPL110C																										YPL205C	YOR338W	YOL160W	YPL161C
			YPL108W																										YPL201C	YOR348C	YOL155C	YPL159C
			YPL069C																										YPL194W	YOR383C	YOL152W	YPL114W
			YPL062W																										YPL187W	YOR385W	YOL147C	YPL110C
			YPL039W																										YPL186C	YOR389W	YOL131W	YPL088W
			YPL025C																										YPL163C	YOR391C	YOL118C	YPL067C
			YPL024W																										YPL154C	YOR394W	YOL110W	YPL062W
			YPR013C																										YPL141C	YPL282C	YOL085C	YPL060W
			YPR015C																										YPL095C	YPL280W	YOL084W	YPL021W
			YPR057W																										YPL058C	YPL277C	YOL071W	YPL018W
			YPR079W																										YPL056C	YPL250C	YOL058W	YPL017C
			YPR152C																										YPL049C	YPL248C	YOL055C	YPL016W
			YPR167C																										YPL017C	YPL230W	YOL047C	YPL014W
																													YPL015C	YPL222W	YOR120W	YPL005W
																													YPR005C	YPL187W	YOR183W	YPR015C
																													YPR007C	YPL186C	YOR191W	YPR042C
																													YPR034W	YPL171C	YOR202W	YPR071W
																													YPR040W	YPL159C	YOR289W	YPR077C
																													YPR049C	YPL154C	YOR292C	YPR127W
																													YPR077C	YPL136W	YOR313C	YPR184W
																													YPR115W	YPL110C	YOR343C	YPR193C
																													YPR123C	YPL088W	YOR374W	YPR199C
																													YPR138C	YPL056C	YOR391C	YPR200C
																													YPR156C	YPL054W	YOR392W
																													YPR160W	YPL017C	YPL280W
																													YPR184W	YPR001W	YPL258C
																														YPR005C	YPL250C
																														YPR007C	YPL223C
																														YPR085C	YPL214C
																														YPR154W	YPL201C
																														YPR160W	YPL197C
																														YPR184W	YPL187W
																															YPL185W
																															YPL186C
																															YPL159C
																															YPL130W
																															YPL114W
																															YPL092W
																															YPL088W
																															YPL067C
																															YPL033C
																															YPL028W
																															YPL025C
																															YPL022W
																															YPL021W
																															YPL018W
																															YPL017C
																															YPR015C
																															YPR071W
																															YPR077C
																															YPR127W

## Sheet: Targets of remodelers
Isw1a	Isw1b	ISW2	SWI/SNF	RSC	INO80	SWR-C
YAL013W	YAL035W	YAL049C	YAL064W-B	YAL060W	YAL060W	YAL036C
YBL088C	YAL033W	YAL008W	YAL043C	YAL013W	YAL056W	YAL035W
YBL029C-A	YBL105C	YBL095W	YAL039C	YAR019C	YAL035W	YAL029C
YBL020W	YBL051C	YBL082C	YAL035W	YBL032W	YAL013W	YAL013W
YBR058C	YBL039C	YBL078C	YAL034C	YBL021C	YAR019C	YAL007C
YBR085C-A	YBL038W	YBL034C	YAL023C	YBL020W	YBL104C	YBL103C
YBR092C	YBL020W	YBL029W	YAR068W	YBL017C	YBL055C	YBL057C
YBR101C	YBR005W	YBL023C	YBL092W	YBL006C	YBL032W	YBL056W
YBR111C	YBR058C	YBL004W	YBL082C	YBL002W	YBL020W	YBL051C
YBR153W	YBR086C	YBR018C	YBL075C	YBL001C	YBL015W	YBL050W
YBR166C	YBR153W	YBR025C	YBL055C	YBR009C	YBL006C	YBL032W
YBR193C	YBR168W	YBR038W	YBL042C	YBR044C	YBR026C	YBL004W
YBR194W	YBR170C	YBR048W	YBL033C	YBR058C	YBR031W	YBR003W
YBR196C-B	YBR173C	YBR082C	YBL021C	YBR085C-A	YBR034C	YBR058C
YBR205W	YBR198C	YBR092C	YBL015W	YBR094W	YBR049C	YBR101C
YBR216C	YBR205W	YBR130C	YBL006C	YBR101C	YBR085C-A	YBR107C
YBR237W	YBR216C	YBR150C	YBR007C	YBR111C	YBR107C	YBR131W
YBR255W	YBR217W	YBR155W	YBR029C	YBR168W	YBR111C	YBR167C
YBR258C	YBR255W	YBR189W	YBR031W	YBR233W	YBR126C	YBR170C
YBR259W	YBR255C-A	YBR191W	YBR037C	YBR256C	YBR135W	YBR173C
YCL063W	YBR256C	YBR196C-A	YBR059C	YBR261C	YBR136W	YBR198C
YCL024W	YBR257W	YBR196C-B	YBR068C	YCL035C	YBR162W-A	YBR199W
YCL004W	YBR261C	YBR258C	YBR070C	YCL034W	YBR163W	YBR205W
YCR028C	YBR262C	YBR262C	YBR077C	YCL008C	YBR173C	YBR237W
YCR066W	YBR263W	YCL063W	YBR084W	YCR015C	YBR196C-A	YBR255W
YCR086W	YCL045C	YCL036W	YBR101C	YCR030C	YBR196C-B	YCL035C
YCR087C-A	YCL002C	YCR002C	YBR112C	YCR068W	YBR214W	YCL034W
YCR092C	YCR002C	YCR033W	YBR153W	YCR087C-A	YBR230C	YCL031C
YCR093W	YCR015C	YCR038C	YBR173C	YCR093W	YBR240C	YCR002C
YDL243C	YCR030C	YCR068W	YBR196C-A	YDL241W	YBR261C	YCR020C-A
YDL240W	YCR033W	YCR069W	YBR196C-B	YDL229W	YBR263W	YCR028C
YDL229W	YCR057C	YDL243C	YBR214W	YDL212W	YBR285W	YCR030C
YDL224C	YCR067C	YDL240W	YBR229C	YDL197C	YBR298C	YCR066W
YDL214C	YCR069W	YDL229W	YBR230C	YDL159W	YCL063W	YCR071C
YDL197C	YCR079W	YDL224C	YBR230W-A	YDL150W	YCL045C	YCR079W
YDL195W	YCR082W	YDL212W	YBR233W	YDL138W	YCL040W	YCR087C-A
YDL191W	YCR086W	YDL192W	YBR263W	YDL081C	YCL035C	YCR092C
YDL190C	YCR087C-A	YDL154W	YBR290W	YDL072C	YCL034W	YCR093W
YDL185W	YCR092C	YDL133C-A	YCL063W	YDL058W	YCL031C	YCR095C
YDL178W	YCR093W	YDL133W	YCL059C	YDL012C	YCL025C	YDL231C
YDL144C	YCR095C	YDL085C-A	YCL045C	YDL010W	YCL024W	YDL229W
YDL137W	YCR107W	YDL085W	YCL040W	YDL002C	YCL009C	YDL226C
YDL110C	YDL243C	YDL081C	YCL025C	YDL001W	YCL005W	YDL225W
YDL105W	YDL229W	YDL060W	YCL017C	YDR007W	YCR005C	YDL224C
YDL085W	YDL226C	YDL022W	YCL009C	YDR009W	YCR012W	YDL209C
YDL081C	YDL225W	YDL012C	YCL005W-A	YDR044W	YCR048W	YDL203C
YDL012C	YDL224C	YDL002C	YCR005C	YDR086C	YCR053W	YDL197C
YDR009W	YDL220C	YDR009W	YCR012W	YDR091C	YCR057C	YDL195W
YDR013W	YDL203C	YDR014W	YCR048W	YDR119W	YCR059C	YDL190C
YDR014W	YDL197C	YDR030C	YCR059C	YDR137W	YCR060W	YDL176W
YDR031W	YDL195W	YDR034C-D	YCR069W	YDR159W	YCR071C	YDL159W
YDR034C-D	YDL191W	YDR044W	YCR072C	YDR184C	YCR079W	YDL145C
YDR085C	YDL190C	YDR070C	YCR108C	YDR197W	YCR093W	YDL144C
YDR091C	YDL178W	YDR084C	YDL215C	YDR200C	YDL229W	YDL143W
YDR100W	YDL154W	YDR085C	YDL195W	YDR211W	YDL215C	YDL132W
YDR111C	YDL144C	YDR089W	YDL182W	YDR224C	YDL195W	YDL120W
YDR115W	YDL138W	YDR091C	YDL181W	YDR225W	YDL191W	YDL108W
YDR159W	YDL115C	YDR098C	YDL173W	YDR233C	YDL190C	YDL095W
YDR160W	YDL109C	YDR100W	YDL164C	YDR236C	YDL159W	YDL073W
YDR184C	YDL108W	YDR137W	YDL161W	YDR237W	YDL144C	YDL072C
YDR197W	YDL064W	YDR184C	YDL144C	YDR242W	YDL138W	YDL052C
YDR211W	YDL035C	YDR186C	YDL143W	YDR260C	YDL137W	YDL027C
YDR219C	YDL012C	YDR188W	YDL139C	YDR262W	YDL115C	YDL012C
YDR222W	YDR005C	YDR190C	YDL138W	YDR279W	YDL110C	YDL006W
YDR223W	YDR009W	YDR197W	YDL131W	YDR281C	YDL095W	YDR044W
YDR236C	YDR011W	YDR204W	YDL127W	YDR282C	YDL085C-A	YDR050C
YDR253C	YDR013W	YDR211W	YDL115C	YDR284C	YDL085W	YDR086C
YDR303C	YDR014W	YDR222W	YDL113C	YDR288W	YDL072C	YDR091C
YDR310C	YDR045C	YDR223W	YDL106C	YDR303C	YDL064W	YDR115W
YDR323C	YDR062W	YDR233C	YDL095W	YDR307W	YDL058W	YDR119W
YDR328C	YDR086C	YDR253C	YDL072C	YDR310C	YDR009W	YDR159W
YDR347W	YDR090C	YDR259C	YDR011W	YDR322W	YDR026C	YDR175C
YDR373W	YDR111C	YDR276C	YDR046C	YDR347W	YDR085C	YDR184C
YDR379C-A	YDR159W	YDR284C	YDR106W	YDR357C	YDR098C	YDR197W
YDR386W	YDR169C-A	YDR289C	YDR109C	YDR373W	YDR100W	YDR211W
YDR403W	YDR184C	YDR291W	YDR147W	YDR379C-A	YDR109C	YDR212W
YDR444W	YDR197W	YDR307W	YDR150W	YDR386W	YDR115W	YDR238C
YDR489W	YDR204W	YDR310C	YDR151C	YDR476C	YDR145W	YDR253C
YEL043W	YDR211W	YDR312W	YDR158W	YDR482C	YDR151C	YDR303C
YEL039C	YDR212W	YDR313C	YDR168W	YDR516C	YDR159W	YDR310C
YEL029C	YDR219C	YDR325W	YDR171W	YDR517W	YDR171W	YDR333C
YEL025C	YDR236C	YDR363W-A	YDR176W	YDR530C	YDR174W	YDR334W
YEL018W	YDR237W	YDR373W	YDR186C	YEL052W	YDR184C	YDR347W
YEL003W	YDR291W	YDR381C-A	YDR188W	YEL044W	YDR186C	YDR351W
YER010C	YDR303C	YDR386W	YDR197W	YEL025C	YDR197W	YDR357C
YER014W	YDR310C	YDR392W	YDR208W	YEL017C-A	YDR200C	YDR373W
YER016W	YDR348C	YDR421W	YDR231C	YER010C	YDR207C	YDR374C
YER017C	YDR350C	YDR516C	YDR232W	YER012W	YDR211W	YDR386W
YER018C	YDR351W	YDR517W	YDR236C	YER017C	YDR219C	YDR404C
YER033C	YDR365C	YEL055C	YDR255C	YER025W	YDR231C	YDR429C
YER035W	YDR373W	YEL052W	YDR264C	YER033C	YDR236C	YDR462W
YER041W	YDR386W	YEL047C	YDR275W	YER035W	YDR238C	YDR463W
YER044C	YDR409W	YEL039C	YDR284C	YER039C-A	YDR281C	YDR494W
YER046W	YDR507C	YEL036C	YDR303C	YER044C	YDR303C	YDR519W
YER049W	YDR538W	YEL018W	YDR309C	YER046W	YDR306C	YEL043W
YER052C	YEL057C	YEL003W	YDR328C	YER047C	YDR310C	YEL037C
YER094C	YEL042W	YER013W	YDR333C	YER049W	YDR328C	YEL025C
YER099C	YEL039C	YER016W	YDR345C	YER094C	YDR329C	YER009W
YER104W	YEL032W	YER017C	YDR374C	YER100W	YDR350C	YER013W
YER119C	YEL025C	YER018C	YDR379C-A	YER127W	YDR353W	YER016W
YER127W	YEL007W	YER033C	YDR380W	YER130C	YDR373W	YER017C
YER146W	YEL003W	YER034W	YDR384C	YER146W	YDR374C	YER025W
YER163C	YER010C	YER039C-A	YDR385W	YER165W	YDR386W	YER033C
YER165W	YER016W	YER044C	YDR390C	YER185W	YDR390C	YER035W
YER172C	YER030W	YER046W	YDR406W	YFL059W	YDR392W	YER044C
YER184C	YER033C	YER048W-A	YDR435C	YFL016C	YDR398W	YER046W
YFL059W	YER035W	YER074W	YDR450W	YFL007W	YDR435C	YER049W
YFL013C	YER041W	YER087C-B	YDR451C	YFL004W	YDR476C	YER087C-B
YFL009W	YER044C	YER099C	YDR476C	YFR022W	YDR481C	YER090W
YFL007W	YER046W	YER105C	YDR482C	YFR035C	YDR482C	YER094C
YFR044C	YER049W	YER127W	YDR492W	YFR044C	YDR490C	YER099C
YFR053C	YER094C	YER146W	YDR524C-B	YGL256W	YDR495C	YER100W
YGL179C	YER104W	YER163C	YDR525W-A	YGL234W	YDR517W	YER146W
YGL158W	YER119C	YER165W	YEL066W	YGL228W	YEL047C	YER163C
YGL096W	YER125W	YER175W-A	YEL058W	YGL179C	YEL044W	YER165W
YGR034W	YER127W	YER185W	YEL054C	YGL162W	YEL037C	YER184C
YGR106C	YER131W	YER186C	YEL050C	YGL148W	YEL025C	YFL059W
YGR194C	YER146W	YFL059W	YEL046C	YGL096W	YEL017C-A	YFL013C
YGR252W	YER161C	YFL025C	YEL044W	YGL037C	YER012W	YFL007W
YGR295C	YER184C	YFL021W	YEL034W	YGL012W	YER013W	YFR028C
YHR001W-A	YER186C	YFR021W	YER001W	YGL002W	YER017C	YFR051C
YHR002W	YFL059W	YFR032C-A	YER011W	YGR016W	YER025W	YGL256W
YHR040W	YFL056C	YGL232W	YER017C	YGR035C	YER029C	YGL238W
YHR047C	YFL013C	YGL208W	YER018C	YGR036C	YER030W	YGL236C
YHR067W	YFL009W	YGL188C-A	YER035W	YGR106C	YER033C	YGL234W
YHR072W-A	YFL004W	YGL158W	YER042W	YGR121W-A	YER035W	YGL216W
YHR076W	YFR044C	YGL103W	YER072W	YGR165W	YER041W	YGL207W
YHR087W	YFR053C	YGL097W	YER075C	YGR194C	YER044C	YGL173C
YHR115C	YGL256W	YGL096W	YER083C	YGR197C	YER046W	YGL172W
YHR153C	YGL229C	YGL007C-A	YER092W	YGR198W	YER047C	YGL139W
YHR161C	YGL228W	YGR063C	YER094C	YGR203W	YER075C	YGL131C
YHR168W	YGL206C	YGR106C	YER095W	YGR222W	YER087C-B	YGL127C
YHR170W	YGL190C	YGR119C	YER099C	YGR295C	YER094C	YGL106W
YHR176W	YGL179C	YGR180C	YER119C	YHL004W	YER095W	YGL096W
YHR190W	YGL166W	YGR183C	YER145C	YHL003C	YER104W	YGL010W
YHR191C	YGL139W	YGR185C	YER152C	YHR041C	YER119C	YGR098C
YHR209W	YGL131C	YGR236C	YER154W	YHR073W	YER130C	YGR106C
YHR211W	YGL096W	YGR255C	YER158C	YHR087W	YER131W	YGR119C
YIL134C-A	YGL082W	YHL038C	YER163C	YHR119W	YER133W	YGR158C
YIL134W	YGR013W	YHL020C	YER185W	YHR161C	YER136W	YGR173W
YIL108W	YGR034W	YHR039C-A	YER186C	YHR164C	YER144C	YGR180C
YIL017C	YGR075C	YHR047C	YER187W	YHR204W	YER152C	YGR252W
YIL014C-A	YGR098C	YHR049W	YFL048C	YHR213W-B	YER153C	YGR295C
YIL014W	YGR106C	YHR076W	YFL037W	YIL134C-A	YER154W	YHL003C
YIR002C	YGR157W	YHR084W	YFL027C	YIL108W	YER163C	YHR019C
YIR036C	YGR163W	YHR153C	YFL024C	YIL061C	YER175W-A	YHR040W
YJL213W	YGR180C	YHR168W	YFL021W	YIL033C	YER178W	YHR041C
YJL207C	YGR194C	YHR171W	YFR017C	YIL017C	YER184C	YHR072W-A
YJL203W	YGR198W	YHR191C	YFR018C	YIL016W	YER185W	YHR087W
YJL201W	YGR295C	YHR212W-A	YFR033C	YIL014W	YFL059W	YHR115C
YJL157C	YHL015W-A	YIL160C	YFR035C	YIR002C	YFL041W-A	YHR116W
YJL102W	YHL004W	YIL143C	YGL261C	YIR003W	YFL021W	YHR119W
YJL057C	YHR001W-A	YIL133C	YGL235W	YIR009W	YFL013C	YIL142W
YJL031C	YHR020W	YIL131C	YGL234W	YJL213W	YFL007W	YIL134C-A
YJL002C	YHR037W	YIL049W	YGL229C	YJL206C	YFR003C	YIL126W
YJR030C	YHR039C-A	YIR010W	YGL228W	YJL193W	YFR006W	YIL090W
YJR044C	YHR040W	YIR016W	YGL220W	YJL186W	YFR017C	YIL083C
YJR067C	YHR041C	YJL213W	YGL129C	YJL172W	YFR018C	YIL038C
YJR108W	YHR047C	YJL196C	YGL043W	YJL124C	YFR021W	YIL036W
YJR121W	YHR067W	YJL194W	YGL035C	YJL118W	YFR035C	YIL030C
YJR151W-A	YHR072W-A	YJL164C	YGL023C	YJL100W	YFR053C	YIL017C
YJR153W	YHR073W	YJL157C	YGL022W	YJL083W	YGL261C	YIL016W
YKL218C	YHR075C	YJL149W	YGL017W	YJL057C	YGL235W	YIR008C
YKL217W	YHR076W	YJL145W	YGL012W	YJL047C	YGL236C	YIR009W
YKL195W	YHR087W	YJL127C-B	YGL007C-A	YJL023C	YGL234W	YIR010W
YKL194C	YHR113W	YJL124C	YGL002W	YJL002C	YGL184C	YIR011C
YKL186C	YHR115C	YJL080C	YGR035C	YJL001W	YGL179C	YIR012W
YKL184W	YHR119W	YJL057C	YGR055W	YJR016C	YGL166W	YIR036C
YKL183C-A	YHR178W	YJL052W	YGR088W	YJR030C	YGL158W	YJL213W
YKL172W	YHR191C	YJL039C	YGR142W	YJR044C	YGL137W	YJL183W
YKL149C	YHR211W	YJL035C	YGR146C-A	YJR116W	YGL135W	YJL157C
YKL096C-B	YIL036W	YJL029C	YGR161C	YJR121W	YGL125W	YJL143W
YKL065C	YIL014W	YJR030C	YGR163W	YJR151W-A	YGL096W	YJL060W
YKL062W	YIR002C	YJR036C	YGR173W	YKL218C	YGL073W	YJL056C
YKR007W	YIR003W	YJR067C	YGR175C	YKL208W	YGL023C	YJL055W
YLL022C	YIR009W	YJR115W	YGR179C	YKL192C	YGL012W	YJL002C
YLL012W	YIR012W	YJR121W	YGR192C	YKL184W	YGR067C	YJL001W
YLR057W	YIR036C	YJR122W	YGR198W	YKL172W	YGR102C	YJR030C
YLR059C	YIR037W	YJR133W	YGR217W	YKL171W	YGR106C	YJR044C
YLR067C	YJL213W	YJR139C	YGR257C	YKL165C	YGR121W-A	YJR051W
YLR082C	YJL212C	YKL222C	YGR279C	YKL096C-B	YGR161C	YJR064W
YLR088W	YJL207C	YKL218C	YHL029C	YKL073W	YGR179C	YJR091C
YLR093C	YJL186W	YKL209C	YHL028W	YKL065C	YGR180C	YJR097W
YLR130C	YJL157C	YKL172W	YHL026C	YKL064W	YGR198W	YJR108W
YLR178C	YJL122W	YKL138C	YHL016C	YKL061W	YGR204W	YJR116W
YLR254C	YJL102W	YKL117W	YHL015W-A	YKL040C	YGR222W	YJR121W
YLR259C	YJL057C	YKL060C	YHL003C	YKR007W	YGR227W	YJR135C
YLR274W	YJL003W	YKL032C	YHR006W	YKR030W	YGR240C-A	YKL218C
YLR356W	YJL002C	YKR024C	YHR023W	YKR031C	YGR295C	YKL210W
YLR377C	YJR030C	YKR034W	YHR039C-A	YKR038C	YHL017W	YKL195W
YLR382C	YJR031C	YKR042W	YHR040W	YKR039W	YHL016C	YKL184W
YLR410W	YJR044C	YKR065C	YHR041C	YKR079C	YHL015W-A	YKL172W
YLR451W	YJR046W	YLL039C	YHR057C	YLR067C	YHL003C	YKL122C
YML128C	YJR051W	YLL012W	YHR083W	YLR091W	YHR006W	YKL087C
YML118W	YJR057W	YLL006W-A	YHR107C	YLR113W	YHR040W	YKL073W
YML115C	YJR064W	YLR016C	YHR108W	YLR142W	YHR041C	YKL065C
YML069W	YJR066W	YLR093C	YHR115C	YLR220W	YHR042W	YKL028W
YML007W	YJR090C	YLR108C	YHR116W	YLR259C	YHR057C	YKL013C
YML002W	YJR108W	YLR115W	YHR119W	YLR281C	YHR075C	YKL012W
YMR013W-A	YJR116W	YLR120C	YHR161C	YLR283W	YHR107C	YKL002W
YMR035W	YJR121W	YLR135W	YHR175W-A	YLR299W	YHR115C	YKR007W
YMR049C	YJR139C	YLR181C	YHR183W	YLR357W	YHR116W	YKR008W
YMR084W	YJR151W-A	YLR209C	YHR188C	YLR382C	YHR161C	YKR030W
YMR085W	YKL218C	YLR213C	YHR189W	YLR386W	YHR171W	YKR031C
YMR089C	YKL210W	YLR226W	YHR190W	YLR389C	YHR183W	YKR039W
YMR091C	YKL195W	YLR259C	YHR213W-B	YLR390W	YHR188C	YKR065C
YMR096W	YKL184W	YLR335W	YIL165C	YLR406C-A	YHR189W	YKR079C
YMR124W	YKL176C	YLR346C	YIL134W	YLR431C	YHR190W	YKR101W
YMR127C	YKL172W	YLR368W	YIL133C	YLR451W	YIL165C	YLL022C
YMR139W	YKL171W	YLR386W	YIL127C	YML127W	YIL154C	YLR064W
YMR150C	YKL165C	YLR390W-A	YIL123W	YML125C	YIL153W	YLR093C
YMR170C	YKL149C	YLR410W	YIL121W	YML101C	YIL134W	YLR096W
YMR178W	YKL138C	YLR417W	YIL101C	YML100W-A	YIL126W	YLR204W
YMR192W	YKL073W	YLR427W	YIL099W	YML099C	YIL109C	YLR208W
YMR202W	YKL040C	YLR429W	YIL051C	YML007W	YIL102C	YLR254C
YMR220W	YKR007W	YLR451W	YIL050W	YMR030W	YIL101C	YLR259C
YMR223W	YKR030W	YLR452C	YIL047C	YMR035W	YIL079C	YLR370C
YMR235C	YKR031C	YML115C	YIL046W-A	YMR069W	YIL069C	YLR371W
YMR246W	YKR039W	YML095C	YIL046W	YMR089C	YIL051C	YLR386W
YMR252C	YKR079C	YML082W	YIL042C	YMR111C	YIL046W-A	YLR430W
YMR274C	YLL012W	YML042W	YIL016W	YMR112C	YIL042C	YML129C
YMR275C	YLR067C	YML041C	YIL011W	YMR121C	YIL041W	YML127W
YMR291W	YLR082C	YML026C	YIR002C	YMR139W	YIL013C	YML125C
YMR292W	YLR087C	YML019W	YIR006C	YMR178W	YIL009W	YML124C
YMR295C	YLR093C	YMR013C	YIR026C	YMR193W	YIL008W	YML099C
YMR297W	YLR130C	YMR040W	YIR032C	YMR194C-B	YIR006C	YML085C
YMR303C	YLR209C	YMR073C	YJL213W	YMR202W	YIR016W	YML081W
YMR315W-A	YLR256W	YMR089C	YJL212C	YMR235C	YIR032C	YML069W
YNL322C	YLR259C	YMR127C	YJL209W	YMR241W	YIR042C	YML017W
YNL320W	YLR274W	YMR150C	YJL176C	YMR252C	YJL213W	YMR073C
YNL315C	YLR305C	YMR170C	YJL166W	YMR271C	YJL176C	YMR079W
YNL313C	YLR306W	YMR182C	YJL141C	YMR272W-B	YJL168C	YMR089C
YNL309W	YLR377C	YMR202W	YJL127C-B	YMR275C	YJL157C	YMR123W
YNL294C	YLR390W	YMR219W	YJL126W	YMR297W	YJL149W	YMR127C
YNL293W	YLR413W	YMR226C	YJL102W	YMR303C	YJL127C-B	YMR146C
YNL286W	YLR451W	YMR235C	YJL101C	YMR315W-A	YJL124C	YMR158W
YNL275W	YML128C	YMR246W	YJL078C	YMR316W	YJL117W	YMR203W
YNL268W	YML124C	YMR251W-A	YJL077W-B	YNL327W	YJL102W	YMR221C
YNL252C	YML120C	YMR272W-B	YJL066C	YNL322C	YJL078C	YMR235C
YNL250W	YML115C	YMR278W	YJL065C	YNL320W	YJL076W	YMR237W
YNL224C	YML098W	YMR279C	YJL063C	YNL315C	YJL057C	YMR246W
YNL213C	YML069W	YMR296C	YJL055W	YNL314W	YJL044C	YMR252C
YNL210W	YML049C	YMR297W	YJR010W	YNL301C	YJL035C	YMR271C
YNL207W	YML018C	YMR302C	YJR017C	YNL293W	YJL020C	YMR275C
YNL206C	YML012W	YMR303C	YJR044C	YNL286W	YJL002C	YMR297W
YNL200C	YML007W	YNL322C	YJR046W	YNL275W	YJR019C	YMR303C
YNL197C	YMR085W	YNL309W	YJR050W	YNL250W	YJR030C	YMR318C
YNL192W	YMR089C	YNL302C	YJR064W	YNL244C	YJR039W	YNL322C
YNL189W	YMR098C	YNL271C	YJR073C	YNL224C	YJR044C	YNL320W
YNL186W	YMR123W	YNL252C	YJR074W	YNL206C	YJR046W	YNL313C
YNL169C	YMR124W	YNL216W	YJR076C	YNL197C	YJR049C	YNL309W
YNL167C	YMR127C	YNL206C	YJR104C	YNL192W	YJR051W	YNL293W
YNL153C	YMR130W	YNL200C	YJR105W	YNL173C	YJR058C	YNL288W
YNL148C	YMR139W	YNL192W	YJR112W-A	YNL169C	YJR074W	YNL275W
YNL147W	YMR150C	YNL189W	YJR114W	YNL159C	YJR076C	YNL263C
YNL146W	YMR182C	YNL172W	YJR127C	YNL146C-A	YJR091C	YNL250W
YNL138W	YMR216C	YNL147W	YJR147W	YNL134C	YJR104C	YNL224C
YNL134C	YMR220W	YNL146C-A	YJR151C	YNL133C	YJR108W	YNL213C
YNL132W	YMR235C	YNL145W	YKL110C	YNL132W	YJR115W	YNL206C
YNL131W	YMR242W-A	YNL134C	YKL096C-B	YNL130C-A	YJR122W	YNL200C
YNL130C-A	YMR246W	YNL131W	YKL096W-A	YNL129W	YJR127C	YNL197C
YNL129W	YMR252C	YNL130C	YKL065C	YNL097C-B	YJR135C	YNL185C
YNL124W	YMR275C	YNL125C	YKL052C	YNL075W	YJR147W	YNL169C
YNL117W	YMR278W	YNL104C	YKL038W	YNL063W	YKL218C	YNL167C
YNL104C	YMR303C	YNL098C	YKL035W	YNL035C	YKL217W	YNL159C
YNL100W	YMR315W-A	YNL075W	YKL032C	YNL031C	YKL210W	YNL153C
YNL097C-B	YNL322C	YNL066W	YKL029C	YNL030W	YKL186C	YNL138W
YNL086W	YNL320W	YNL053W	YKL018C-A	YNL011C	YKL172W	YNL134C
YNL075W	YNL315C	YNL044W	YKR007W	YNL005C	YKL171W	YNL131W
YNL066W	YNL314W	YNL035C	YKR013W	YNL003C	YKL146W	YNL097C-B
YNL053W	YNL301C	YNL024C-A	YKR025W	YNR012W	YKL112W	YNL094W
YNL044W	YNL291C	YNL012W	YKR042W	YNR018W	YKL096C-B	YNL084C
YNL006W	YNL275W	YNL008C	YKR043C	YNR034W	YKL094W	YNL081C
YNL005C	YNL271C	YNL006W	YLL066W-B	YNR063W	YKL073W	YNL075W
YNR023W	YNL263C	YNR021W	YLL053C	YOL159C	YKL037W	YNL054W
YNR034W	YNL257C	YNR023W	YLR056W	YOL143C	YKL032C	YNL044W
YNR035C	YNL252C	YNR034W	YLR063W	YOL125W	YKR007W	YNL024C-A
YNR036C	YNL250W	YNR047W	YLR077W	YOL120C	YKR025W	YNL006W
YNR047W	YNL245C	YNR060W	YLR094C	YOL119C	YKR031C	YNL005C
YNR058W	YNL224C	YNR061C	YLR099W-A	YOL112W	YKR034W	YNR021W
YNR063W	YNL220W	YNR072W	YLR100W	YOL108C	YKR039W	YNR023W
YNR072W	YNL213C	YOL145C	YLR108C	YOL081W	YKR042W	YNR034W
YOL165C	YNL210W	YOL132W	YLR125W	YOL055C	YLL012W	YNR035C
YOL145C	YNL207W	YOL120C	YLR130C	YOL031C	YLL006W-A	YNR036C
YOL143C	YNL206C	YOL119C	YLR136C	YOL003C	YLL003W	YNR047W
YOL142W	YNL200C	YOL113W	YLR137W	YOR094W	YLR008C	YNR063W
YOL137W	YNL199C	YOL110W	YLR139C	YOR119C	YLR034C	YOL143C
YOL125W	YNL197C	YOL108C	YLR148W	YOR130C	YLR063W	YOL142W
YOL117W	YNL189W	YOL100W	YLR205C	YOR132W	YLR091W	YOL139C
YOL112W	YNL186W	YOL060C	YLR213C	YOR194C	YLR099W-A	YOL137W
YOL111C	YNL169C	YOL057W	YLR214W	YOR202W	YLR100W	YOL132W
YOL110W	YNL167C	YOL052C-A	YLR222C	YOR209C	YLR108C	YOL120C
YOL078W	YNL159C	YOL045W	YLR247C	YOR221C	YLR113W	YOL119C
YOL061W	YNL146W	YOL043C	YLR266C	YOR228C	YLR130C	YOL112W
YOL057W	YNL134C	YOL034W	YLR283W	YOR229W	YLR136C	YOL110W
YOL056W	YNL130C-A	YOL003C	YLR300W	YOR268C	YLR137W	YOL062C
YOL045W	YNL129W	YOR011W-A	YLR337C	YOR357C	YLR139C	YOL061W
YOL003C	YNL117W	YOR027W	YLR352W	YOR384W	YLR154C	YOL056W
YOR008C-A	YNL116W	YOR028C	YLR359W	YPL273W	YLR155C	YOL003C
YOR009W	YNL097C-B	YOR032W-A	YLR373C	YPL250C	YLR156C-A	YOR004W
YOR020W-A	YNL097C	YOR049C	YLR375W	YPL229W	YLR159C-A	YOR045W
YOR028C	YNL075W	YOR058C	YLR386W	YPL219W	YLR177W	YOR098C
YOR031W	YNL044W	YOR080W	YLR390W-A	YPL192C	YLR178C	YOR117W
YOR032C	YNL040W	YOR086C	YLR412C-A	YPL148C	YLR205C	YOR119C
YOR058C	YNL026W	YOR113W	YLR414C	YPL129W	YLR242C	YOR132W
YOR080W	YNL011C	YOR119C	YLR415C	YPL123C	YLR247C	YOR138C
YOR094W	YNL005C	YOR130C	YLR432W	YPL107W	YLR259C	YOR157C
YOR130C	YNL003C	YOR138C	YLR437C	YPL099C	YLR281C	YOR194C
YOR132W	YNL001W	YOR161C-C	YLR438W	YPL075W	YLR283W	YOR195W
YOR138C	YNR023W	YOR181W	YLR438C-A	YPL067C	YLR300W	YOR202W
YOR156C	YNR034W	YOR182C	YLR457C	YPL029W	YLR337C	YOR207C
YOR162C	YNR035C	YOR184W	YLR466C-B	YPL013C	YLR357W	YOR209C
YOR179C	YNR063W	YOR187W	YML129C	YPR002W	YLR373C	YOR254C
YOR186W	YNR065C	YOR195W	YML126C	YPR037C	YLR380W	YOR255W
YOR188W	YOL145C	YOR202W	YML120C	YPR045C	YLR381W	YOR259C
YOR195W	YOL143C	YOR214C	YML115C	YPR120C	YLR385C	YOR319W
YOR202W	YOL138C	YOR224C	YML103C	YPR145W	YLR386W	YOR357C
YOR207C	YOL132W	YOR226C	YML101C	YPR147C	YLR387C	YPL255W
YOR209C	YOL120C	YOR258W	YML100W-A	YPR189W	YLR390W-A	YPL254W
YOR214C	YOL112W	YOR259C	YML069W		YLR406C	YPL218W
YOR221C	YOL111C	YOR268C	YML038C		YLR415C	YPL217C
YOR228C	YOL110W	YOR293W	YML032C		YLR427W	YPL195W
YOR250C	YOL097W-A	YPL249C-A	YML028W		YLR437C	YPL190C
YOR254C	YOL092W	YPL219W	YML027W		YML129C	YPL188W
YOR256C	YOL087C	YPL200W	YMR015C		YML127W	YPL151C
YOR259C	YOL078W	YPL195W	YMR040W		YML120C	YPL150W
YOR284W	YOL045W	YPL190C	YMR056C		YML103C	YPL148C
YOR334W	YOL011W	YPL189C-A	YMR058W		YML101C	YPL129W
YOR357C	YOL003C	YPL189W	YMR073C		YML100W-A	YPL105C
YOR358W	YOR008C	YPL144W	YMR122W-A		YML099C	YPL101W
YOR377W	YOR009W	YPL079W	YMR139W		YML082W	YPL075W
YPL277C	YOR020W-A	YPL077C	YMR146C		YML031W	YPL055C
YPL255W	YOR028C	YPL061W	YMR147W		YML029W	YPL013C
YPL229W	YOR030W	YPL055C	YMR158W		YML012W	YPL011C
YPL200W	YOR034C	YPL029W	YMR159C		YML011C	YPR022C
YPL195W	YOR045W	YPL022W	YMR182C		YML010W	YPR024W
YPL188W	YOR049C	YPL013C	YMR195W		YMR102C	YPR033C
YPL175W	YOR080W	YPR009W	YMR215W		YMR139W	YPR040W
YPL130W	YOR130C	YPR025C	YMR226C		YMR159C	YPR045C
YPL129W	YOR132W	YPR032W	YMR244C-A		YMR185W	YPR046W
YPL123C	YOR133W	YPR036W-A	YMR246W		YMR192W	YPR061C
YPL075W	YOR140W	YPR037C	YMR252C		YMR194C-B	YPR088C
YPL029W	YOR153W	YPR040W	YMR265C		YMR195W	YPR098C
YPR002W	YOR159C	YPR043W	YMR295C		YMR221C	YPR100W
YPR025C	YOR195W	YPR060C	YMR302C		YMR235C	YPR104C
YPR028W	YOR202W	YPR098C	YMR310C		YMR244C-A	YPR110C
YPR032W	YOR209C	YPR102C	YMR317W		YMR246W	YPR133W-A
YPR037C	YOR221C	YPR104C	YNL325C		YMR252C	YPR187W
YPR040W	YOR227W	YPR124W	YNL300W		YMR275C	YPR189W
YPR072W	YOR232W	YPR132W	YNL294C		YMR277W
YPR098C	YOR246C	YPR145W	YNL291C		YMR303C
YPR100W	YOR255W	YPR151C	YNL289W		YNL323W
YPR106W	YOR284W	YPR165W	YNL288W		YNL322C
YPR120C	YOR303W	YPR189W	YNL282W		YNL320W
YPR137W	YOR322C		YNL277W-A		YNL307C
YPR145W	YOR377W		YNL268W		YNL300W
YPR151C	YPL229W		YNL231C		YNL282W
YPR173C	YPL195W		YNL224C		YNL275W
YPR189W	YPL189W		YNL216W		YNL268W
YPR192W	YPL148C		YNL213C		YNL263C
	YPR017C		YNL206C		YNL257C
	YPR025C		YNL193W		YNL246W
	YPR029C		YNL187W		YNL239W
	YPR037C		YNL169C		YNL231C
	YPR040W		YNL153C		YNL224C
	YPR060C		YNL152W		YNL216W
	YPR125W		YNL149C		YNL213C
	YPR145W		YNL146C-A		YNL210W
	YPR189W		YNL130C-A		YNL208W
			YNL125C		YNL200C
			YNL124W		YNL197C
			YNL116W		YNL186W
			YNL079C		YNL177C
			YNL071W		YNL169C
			YNL067W-B		YNL162W
			YNL063W		YNL159C
			YNL055C		YNL157W
			YNL041C		YNL153C
			YNL036W		YNL152W
			YNL031C		YNL149C
			YNL030W		YNL134C
			YNL029C		YNL133C
			YNL025C		YNL130C-A
			YNR026C		YNL129W
			YNR035C		YNL104C
			YNR046W		YNL103W
			YNR047W		YNL097C-B
			YNR060W		YNL075W
			YOL165C		YNL067W-B
			YOL142W		YNL055C
			YOL126C		YNL031C
			YOL120C		YNL030W
			YOL111C		YNL029C
			YOL093W		YNL006W
			YOL068C		YNR015W
			YOL060C		YNR023W
			YOL053W		YNR034W
			YOL031C		YNR035C
			YOL027C		YNR037C
			YOL019W		YNR043W
			YOL007C		YNR072W
			YOL005C		YOL165C
			YOR023C		YOL143C
			YOR060C		YOL142W
			YOR094W		YOL140W
			YOR153W		YOL125W
			YOR172W		YOL120C
			YOR173W		YOL108C
			YOR208W		YOL107W
			YOR221C		YOL082W
			YOR223W		YOL061W
			YOR226C		YOL044W
			YOR246C		YOL031C
			YOR273C		YOL029C
			YOR298C-A		YOL027C
			YOR302W		YOL019W
			YOR317W		YOL003C
			YOR382W		YOR025W
			YPL274W		YOR031W
			YPL250C		YOR049C
			YPL246C		YOR071C
			YPL217C		YOR073W
			YPL194W		YOR078W
			YPL144W		YOR084W
			YPL143W		YOR094W
			YPL135W		YOR120W
			YPL112C		YOR132W
			YPL111W		YOR179C
			YPL081W		YOR194C
			YPL068C		YOR202W
			YPL067C		YOR209C
			YPL061W		YOR226C
			YPL055C		YOR228C
			YPL049C		YOR229W
			YPL048W		YOR246C
			YPL041C		YOR254C
			YPL024W		YOR259C
			YPL017C		YOR284W
			YPL006W		YOR304C-A
			YPR036W-A		YOR311C
			YPR037C		YOR334W
			YPR040W		YOR361C
			YPR041W		YOR378W
			YPR045C		YPL274W
			YPR046W		YPL250C
			YPR061C		YPL229W
			YPR145W		YPL195W
			YPR151C		YPL188W
			YPR173C		YPL180W
			YPR179C		YPL148C
					YPL143W
					YPL137C
					YPL101W
					YPL075W
					YPL067C
					YPL061W
					YPL048W
					YPL024W
					YPL022W
					YPL015C
					YPL013C
					YPR037C
					YPR040W
					YPR045C
					YPR046W
					YPR049C
					YPR054W
					YPR061C
					YPR072W
					YPR098C
					YPR145W
					YPR147C
					YPR151C
					YPR182W
					YPR183W
					YPR189W
