# Supplementary material for: Genome-wide analysis of interactions between ATP-dependent chromatin remodeling and histone modifications
Source: BMC Genomics. 2009 Jul 8;10:304. doi: 10.1186/1471-2164-10-304 (PMC2713269; doi:10.1186/1471-2164-10-304)
Supplement: Additional file 2 — Table S2. The interactions between chromatin remodeling and histone modifications. [file 1471-2164-10-304-S2.xls]

## Sheet: Sheet1
Table S2 The interactions between chromatin remodeling and histone modifications
1st column: Histone modifications. 2nd column: Chromatin remodelers.
3rd column: K-S statistic for the 61 significant remodeling-modification pairs
4th column: Mann-Whitney U-test P value for the 61 significant remodeling-modification pairs
5th column: Histone-modifying enzymes for each histone modification
6th column: Does the remodeler interact with at least one corresponding histone-modifying enzyme?
7th column: The K-S P values that evaluate difference in the distribution of gene expression
values accompanying the mutation of residues between the remodeler cohort genes and the
rest of the genes. We only analyzed remodeling-modification interactions whose expression
profiles accompanying the mutation of the corresponding histone residues are available.
P value is –log10 P values
Modifications	Remodelers	K-S statistic	U-test P value	Histone-modifying enzymes	Protein interaction	K-S P value
H2AZK14 ac	arp8 + 0.1% MMS	17.7413	5.408	Gcn5;Spt3;Spt10;Esa1;Ard1	Yes	-
H3K14 ac	arp8 + 0.1% MMS	9.74967	6.42476	Gcn5;Spt3;Spt10;Esa1;Ard1	Yes	-
H3K4 me3	arp8 + 0.1% MMS	9.42518	5.17676	Set1	No	12.2929
H3K9 ac	arp8 + 0.1% MMS	10.8908	6.11183	Gcn5;Spt3;Spt10;Esa1;Eaf7;Ard1	Yes	-
H3K9 ac	IES6	4.37401	4.28026	Gcn5;Spt3;Spt10;Esa1;Eaf7;Ard1	No	-
H3Nterm ac	IES6	5.98163	4.47691	Gcn5;Spt3;Spt10;Esa1;Sas3;Ard1	Yes	2.16767
H2AZK14 ac	ino80 + 0.1% MMS	13.5857	4.84323	Gcn5;Spt3;Spt10;Esa1;Ard1	Yes	-
H3K14 ac	ino80 + 0.1% MMS	9.60314	6.56152	Gcn5;Spt3;Spt10;Esa1;Ard1	Yes	-
H2AZK14 ac	isw2 sin3 vs. sin3	16.5428	6.53536	Gcn5;Spt3;Spt10;Esa1;Ard1	Yes	-
H3K56 ac	isw2 sin3 vs. sin3	9.56345	5.57623	Spt3;Esa1;Vid21;Yng2;Epl1	Yes	-
H3K9 ac	isw2 sin3 vs. sin3	18.5272	9.71849	Gcn5;Spt3;Spt10;Esa1;Eaf7;Ard1	Yes	-
H3Nterm ac	isw2 sin3 vs. sin3	20.1287	7.13118	Gcn5;Spt3;Spt10;Esa1;Sas3;Ard1	Yes	1.99129
H2AZK14 ac	isw2 ume6	9.73394	12.646	Gcn5;Spt3;Spt10;Esa1;Ard1	Yes	-
H3K14 ac	isw2 ume6	10.9453	11.937	Gcn5;Spt3;Spt10;Esa1;Ard1	Yes	-
H3K18 ac	isw2 ume6	5.25328	10.5143	Gcn5;Spt10;Esa1	Yes	-
H3K27 ac	isw2 ume6	6.0454	8.76324	Gcn5;Spt3;Esa1;Ard1	Yes	1.03068
H3K56 ac	isw2 ume6	6.58964	11.2613	Spt3;Esa1;Vid21;Yng2;Epl1	Yes	-
H3K9 ac	isw2 ume6	15.0594	15.9658	Gcn5;Spt3;Spt10;Esa1;Eaf7;Ard1	Yes	-
H3K9 ac	isw2 ume6	5.89838	8.69005	Gcn5;Spt3;Esa1	Yes	-
H3Nterm ac	isw2 ume6	23.2164	22.0488	Gcn5;Spt3;Spt10;Esa1;Sas3;Ard1	Yes	5.80915
H4Nterm ac	isw2 ume6	5.15849	7.3758	-	No	2.42106
H2AZK14 ac	MOT1-14	6.53967	5.76338	Gcn5;Spt3;Spt10;Esa1;Ard1	Yes	-
H3K18 ac	MOT1-14	4.25742	5.00447	Gcn5;Spt10;Esa1	Yes	-
H2AZK14 ac	MOT1-42	9.36062	6.86925	Gcn5;Spt3;Spt10;Esa1;Ard1	Yes	-
H3K14 ac	MOT1-42	7.01039	5.74268	Gcn5;Spt3;Spt10;Esa1;Ard1	Yes	-
H3K4 me3	MOT1-42	6.91955	5.14456	Set1	No	3.43639
H3K9 ac	MOT1-42	9.32585	13.304	Gcn5;Spt3;Spt10;Esa1;Eaf7;Ard1	Yes	-
H3K9 ac	MOT1-42	4.99675	7.08806	Gcn5;Spt3;Esa1	Yes	-
H3Nterm ac	MOT1-42	8.34574	13.1537	Gcn5;Spt3;Spt10;Esa1;Sas3;Ard1	Yes	1.52625
H4 ac	MOT1-42	7.50668	6.57026	Spt3;Spt10	Yes	-
H2AZK14 ac	rsc30	-9.30886	22.5886	Gcn5;Spt3;Spt10;Esa1;Ard1	No	-
H3K14 ac	rsc30	-10.1757	29.3107	Gcn5;Spt3;Spt10;Esa1;Ard1	No	-
H3K18 ac	rsc30	-9.19288	22.2802	Gcn5;Spt10;Esa1	No	-
H3K36 me3	rsc30	-4.3649	19.2746	Set1	No	-
H3K4 me3	rsc30	-10.683	22.9302	Set1	No	3.0553
H3K9 ac	rsc30	-7.89676	29.8082	Gcn5;Spt3;Spt10;Esa1;Eaf7;Ard1	No	-
H3Nterm ac	rsc30	-13.763	44.8747	Gcn5;Spt3;Spt10;Esa1;Sas3;Ard1	No	5.70592
H2AZK14 ac	rsc3-2	6.41373	8.92616	Gcn5;Spt3;Spt10;Esa1;Ard1	Yes	-
H3K14 ac	rsc3-2	5.64891	5.56533	Gcn5;Spt3;Spt10;Esa1;Ard1	Yes	-
H3K9 ac	rsc3-2	7.26195	14.721	Gcn5;Spt3;Spt10;Esa1;Eaf7;Ard1	Yes	-
H3Nterm ac	rsc3-2	18.4018	14.3787	Gcn5;Spt3;Spt10;Esa1;Sas3;Ard1	Yes	3.00406
H2AZK14 ac	RSC8	7.97325	4.8742	Gcn5;Spt3;Spt10;Esa1;Ard1	No	-
H3K14 ac	RSC8	5.82019	4.71576	Gcn5;Spt3;Spt10;Esa1;Ard1	No	-
H3K18 ac	RSC8	4.88641	4.36039	Gcn5;Spt10;Esa1	No	-
H3K4 me3	RSC8	7.40615	4.99004	Set1	No	4.69893
H3Nterm ac	RSC8	8.21134	7.84955	Gcn5;Spt3;Spt10;Esa1;Sas3;Ard1	No	8.03087
H2AZK14 ac	snf2_minimal_medium	15.2445	6.78861	Gcn5;Spt3;Spt10;Esa1;Ard1	Yes	-
H3K9 ac	snf2_minimal_medium	16.3279	4.47709	Gcn5;Spt3;Spt10;Esa1;Eaf7;Ard1	Yes	-
H2AZK14 ac	snf2_rich_medium	17.2524	8.61124	Gcn5;Spt3;Spt10;Esa1;Ard1	Yes	-
H3K14 ac	snf2_rich_medium	10.5306	5.21067	Gcn5;Spt3;Spt10;Esa1;Ard1	Yes	-
H3K18 ac	snf2_rich_medium	9.17865	5.20484	Gcn5;Spt10;Esa1	Yes	-
H3K9 ac	snf2_rich_medium	10.3907	6.6326	Gcn5;Spt3;Spt10;Esa1;Eaf7;Ard1	Yes	-
H3K9 ac	snf2_rich_medium	4.43366	5.97445	Gcn5;Spt3;Esa1	Yes	-
H3Nterm ac	snf2_rich_medium	16.6298	8.18138	Gcn5;Spt3;Spt10;Esa1;Sas3;Ard1	Yes	3.03695
H2AZK14 ac	swi1_minimal_medium	16.9134	7.19283	Gcn5;Spt3;Spt10;Esa1;Ard1	Yes	-
H3K9 ac	swi1_minimal_medium	15.7914	5.09533	Gcn5;Spt3;Spt10;Esa1;Eaf7;Ard1	Yes	-
H2AZK14 ac	swr1	-8.45777	5.50266	Gcn5;Spt3;Spt10;Esa1;Ard1	Yes	-
H3K56 ac	swr1	-4.46104	5.82557	Spt3;Esa1;Vid21;Yng2;Epl1	Yes	-
H3K9 ac	swr1	-10.0741	6.42212	Gcn5;Spt3;Spt10;Esa1;Eaf7;Ard1	Yes	-
H3Nterm ac	swr1	-10.8844	9.02591	Gcn5;Spt3;Spt10;Esa1;Sas3;Ard1	Yes	0.44117
H4Nterm ac	swr1	-4.47507	5.5952	-	No	20.4308
