# Supplementary material for: Genome-wide analysis of interactions between ATP-dependent chromatin remodeling and histone modifications
Source: BMC Genomics. 2009 Jul 8;10:304. doi: 10.1186/1471-2164-10-304 (PMC2713269; doi:10.1186/1471-2164-10-304)
Supplement: Additional file 3 — Table S3. The interactions between chromatin remodeling and histone modifications using remodeler occupancy data. [file 1471-2164-10-304-S3.xls]

## Sheet: Sheet1
Table S3 The interactions between chromatin remodeling and histone modifications using remodeler occupancy data
1st column: Histone modifications. 2nd column: Chromatin remodelers.
3rd column: Mann-Whitney U-test P value that estimates whether the modification cohort genes exhibit significantly higher occupancy levels of the corresponding remodeler
4th column: Mann-Whitney U-test P value that estimates whether the remodeling cohort genes (defined by the occupancy levels) have significantly higher corresponding modification levels
5th column: Is the remodeling-modification pair included in the 61 significant pairs?
6th column: K-S statistic that estimates whether the modification cohort genes exhibit significantly different expression levels accompanying the perturbation of the corresponding remodeler
7th column: Mann-Whitney U-test P value that estimates whether the remodeling cohort genes (defined by the expression levels) have significantly higher corresponding modification levels
P value is –log10 P values
Modifications	Remodelers	U-test for modification cohort	U-test for remodeling cohort	Covered by the 61 significant pairs	K-S statistic	U-test P value
H3K9 ac	SWI/SNF	19.2932	23.6502	Yes	10.3907	6.6326
H3K14 ac	SWI/SNF	5.5846	8.4208	Yes	10.5306	5.21067
H3Nterm ac	SWI/SNF	8.85092	6.11382	Yes	16.6298	8.18138
H3K56 ac	SWI/SNF	15.2192	17.7099	No	2.66596	3.50658
H3K9 ac	RSC	10.6593	9.64497	Yes	7.26195	14.721
H3K14 ac	RSC	6.84191	8.60988	Yes	5.64891	5.56533
H4 ac	RSC	11.5434	12.077	No	-3.58685	15.9394
H3Nterm ac	RSC	3.9251	7.43146	Yes	18.4018	14.3787
H3K9 ac	INO80	12.2487	12.3447	Yes	4.37401	4.28026
H4 ac	INO80	12.3728	5.38613	No	5.54145	2.74939
H3K56 ac	INO80	8.22627	5.23789	No	2.21673	3.29851
H4Nterm ac	SWR-c	6.00853	7.49827	Yes	-4.47507	5.5952
H3K79 me3	SWR-c	5.46341	5.96063	No	-1.09317	-1.04975
