# Supplementary material for: Genome-wide analysis of interactions between ATP-dependent chromatin remodeling and histone modifications
Source: BMC Genomics. 2009 Jul 8;10:304. doi: 10.1186/1471-2164-10-304 (PMC2713269; doi:10.1186/1471-2164-10-304)
Supplement: Additional file 4 — Table S4. ORF names for the modification-independent cohort genes, remodeling-independent cohort genes, and modification and remodeling cohort genes. [file 1471-2164-10-304-S4.xls]

## Sheet: Sheet1
Table S4 ORF names for the modification-independent cohort genes,
remodeling-independent cohort genes, and modification and remodeling cohort genes
modification-independent cohort	remodeling-independent cohort	modification and remodeling cohort
YAL068W-A	YAL065C	YAL069W
YAL044W-A	YAL064W-B	YAL060W
YAL042C-A	YAL059W	YAL044C
YAL036C	YAL045C	YAL040C
YAL021C	YAL038W	YBL092W
YAL016C-A	YAL026C	YBL072C
YAL011W	YAL025C	YBL039C
YAL002W	YAL019W	YBL028C
YAL001C	YAL003W	YBL027W
YAR009C	YAR008W	YBL026W
YBL093C	YAR019C	YBL016W
YBL071C-B	YAR028W	YBL005W
YBL071W-A	YAR066W	YBL003C
YBL061C	YAR068W	YBL002W
YBL059C-A	YAR073W	YBL001C
YBL058W	YAR075W	YBR009C
YBL055C	YBL089W	YBR010W
YBL050W	YBL087C	YBR015C
YBL040C	YBL064C	YBR016W
YBL039C-A	YBL063W	YBR067C
YBL022C	YBL042C	YBR069C
YBL020W	YBL030C	YBR082C
YBL017C	YBL018C	YBR155W
YBL011W	YBL013W	YBR157C
YBL007C	YBL004W	YBR158W
YBL006W-A	YBR005W	YBR181C
YBL005W-A	YBR012C	YBR189W
YBL005W-B	YBR032W	YBR191W
YBR044C	YBR034C	YBR230C
YBR057C	YBR038W	YBR238C
YBR061C	YBR040W	YBR261C
YBR076C-A	YBR046C	YBR267W
YBR078W	YBR047W	YCL037C
YBR099C	YBR048W	YCL036W
YBR109C	YBR054W	YCL035C
YBR110W	YBR062C	YCL007C
YBR118W	YBR066C	YCR019W
YBR121C-A	YBR070C	YCR031C
YBR135W	YBR072W	YDL208W
YBR151W	YBR074W	YDL191W
YBR153W	YBR084W	YDL184C
YBR162W-A	YBR084C-A	YDL181W
YBR163W	YBR086C	YDL167C
YBR168W	YBR092C	YDL165W
YBR190W	YBR093C	YDL136W
YBR191W-A	YBR105C	YDL133C-A
YBR192W	YBR111C	YDL128W
YBR195C	YBR112C	YDL125C
YBR196C	YBR132C	YDL124W
YBR196C-A	YBR142W	YDL095W
YBR196C-B	YBR147W	YDL083C
YBR209W	YBR154C	YDL082W
YBR231C	YBR159W	YDL081C
YBR260C	YBR180W	YDL075W
YBR276C	YBR183W	YDL067C
YBR279W	YBR187W	YDL066W
YBR293W	YBR221C	YDL063C
YCL058W-A	YBR244W	YDL061C
YCL012C	YBR247C	YDL060W
snR43	YBR252W	YDL055C
YCL005W	YBR262C	YDL048C
YCR015C	YBR265W	YDL038C
YCR024C	YBR268W	YDL015C
YCR024C-B	YBR269C	YDL014W
snR189	YBR291C	YDR012W
YCR047C	YBR294W	YDR023W
YCR054C	YBR298C	YDR025W
YCR059C	YCL067C	YDR033W
YCR066W	YCL066W	YDR037W
YCR071C	YCL065W	YDR046C
YCR081C-A	YCL064C	YDR064W
YDL240W	YCL058C	YDR072C
YDL209C	YCL055W	YDR077W
YDL207W	YCL054W	YDR123C
YDL185C-A	YCL050C	YDR152W
YDL175C	YCL027W	YDR154C
YDL172C	YCL018W	YDR155C
YDL159W-A	YCL014W	YDR156W
YDL152W	YCL002C	YDR157W
YDL133W	YCR005C	YDR158W
YDL117W	YCR011C	YDR165W
YDL104C	YCR012W	YDR224C
YDL076C	YCR013C	YDR225W
snR63	YCR021C	YDR226W
YDL073W	YCR028C-A	YDR298C
YDL069C	YCR034W	YDR299W
YDL062W	YCR039C	YDR321W
YDL052C	YCR040W	YDR340W
YDL047W	YCR041W	YDR384C
YDL032W	YCR057C	YDR398W
YDL013W	YCR065W	YDR418W
YDL010W	YCR089W	YDR417C
YDR006C	YCR090C	YDR447C
snR47	YCR096C	YDR450W
YDR047W	YCR097W	YDR471W
YDR078C	YCR098C	YDR481C
YDR151C	YDL241W	YDR500C
YDR153C	YDL227C	YDR513W
YDR164C	YDL219W	YEL071W
YDR167W	YDL214C	YEL063C
YDR168W	YDL213C	YEL055C
YDR173C	YDL212W	YEL054C
YDR179W-A	YDL210W	YEL044W
YDR189W	YDL206W	YEL043W
YDR195W	YDL205C	YEL036C
YDR205W	YDL204W	YEL034W
YDR230W	YDL201W	YEL033W
YDR231C	YDL198C	YEL027W
YDR232W	YDL192W	YEL026W
YDR233C	YDL186W	YEL017C-A
YDR320W-B	YDL179W	YEL009C
YDR324C	YDL178W	YEL001C
YDR325W	YDL161W	YER001W
YDR339C	YDL158C	YER036C
YDR352W	YDL153C	YER037W
snR161	YDL141W	YER043C
YDR355C	YDL137W	YER044C
YDR373W	YDL130W	YER056C
YDR381C-A	YDL121C	YER056C-A
YDR385W	YDL111C	YER072W
YDR397C	YDL110C	YER073W
YDR419W	YDL092W	YER074W
YDR433W	YDL086W	YER102W
YDR449C	YDL085W	YER117W
YDR467C	YDL084W	YER126C
YDR470C	YDL053C	YER131W
snR13	YDL046W	YER146W
YDR477W	YDL037C	YER174C
YDR482C	YDL031W	YER177W
YDR483W	YDL022W	YER178W
YDR484W	YDL021W	YFL045C
YDR495C	YDL018C	YFL037W
YDR509W	YDR002W	YFL034C-A
YDR510C-A	YDR016C	YFL004W
YDR524C	YDR020C	YFR031C-A
YDR524W-C	YDR032C	YFR032C-A
snR18	YDR041W	YFR033C
YDR524C-B	YDR044W	YFR035C
YDR524C-A	YDR045C	YFR051C
YDR527W	YDR050C	YFR055W
YDR526C	YDR051C	YGL245W
YEL062W	YDR055W	YGL191W
snR80	YDR059C	YGL189C
YEL053W-A	YDR060W	YGL135W
snR67	YDR062W	YGL127C
snR53	YDR071C	YGL126W
YEL047C	YDR079W	YGL123W
YEL046C	YDR084C	YGL105W
YEL045C	YDR089W	YGL102C
YEL037C	YDR091C	YGL101W
YEL032W	YDR092W	YGL077C
YEL020C-B	YDR100W	YGL076C
YEL018C-A	YDR101C	YGL068W
YEL017W	YDR112W	YGL055W
YEL008C-A	YDR115W	YGL054C
YEL007W	YDR119W	YGL031C
YEL006W	YDR120C	YGL030W
YER003C	YDR139C	YGL029W
YER008C	YDR144C	YGL009C
YER013W	YDR160W	YGR027C
YER017C	YDR183W	YGR034W
YER019W	YDR184C	YGR079W
YER022W	YDR199W	YGR081C
YER028C	YDR207C	YGR094W
YER046W	YDR210W	YGR118W
YER053C-A	YDR212W	YGR121C
YER063W	YDR237W	YGR124W
YER071C	YDR243C	YGR146C
YER088C	YDR276C	YGR148C
YER088W-B	YDR277C	YGR155W
YER088C-A	YDR281C	YGR157W
YER089C	YDR297W	YGR175C
YER090C-A	YDR302W	YGR176W
YER094C	YDR309C	YGR177C
YER116C	YDR342C	YGR185C
snR4	YDR343C	YGR192C
YER132C	YDR345C	YGR214W
YER133W	YDR348C	YGR234W
YER136W	YDR361C	YGR240C
YER147C-A	YDR365C	YGR254W
YER148W-A	YDR366C	YGR282C
YER152C	YDR367W	YHL033C
YER153C	YDR369C	YHL015W
YER154W	YDR378C	YHL003C
YER162C	YDR380W	YHL001W
YER163C	YDR382W	YHR005C
YER164W	YDR391C	YHR007C
YER165C-A	YDR399W	YHR010W
YER173W	YDR404C	YHR021C
YFL034C-B	YDR414C	YHR136C
YFL034W	YDR420W	YHR137W
YFL031C-A	YDR429C	YHR141C
YFL023W	YDR454C	YHR163W
YFL022C	YDR456W	YHR174W
YFL021C-A	YDR492W	YHR193C
YFL018C	YDR491C	YHR200W
YFL017W-A	YDR496C	YHR203C
YFL010C	YDR497C	YHR204W
YFR002W	YDR516C	YHR208W
YFR003C	YDR529C	YIL158W
YFR004W	YDR539W	YIL148W
YFR009W-A	YEL073C	YIL133C
YFR010W-A	YEL072W	YIL127C
YFR014C	YEL065W	YIL069C
YFR020W	YEL042W	YIL052C
YFR028C	YEL038W	YIL051C
YFR032C-B	YEL021W	YIL040W
YFR034C	YEL011W	YIL018W
YFR034W-A	YEL004W	YIR031C
YFR036W-A	YEL002C	YJL212C
YFR039C	YER002W	YJL210W
YFR052W	YER006W	YJL191W
YGL246C	YER010C	YJL190C
YGL236C	YER011W	YJL189W
YGL226C-A	YER026C	YJL188C
YGL223C	YER038C	YJL183W
YGL214W	YER041W	YJL178C
YGL202W	YER048C	YJL177W
YGL193C	YER053C	YJL159W
YGL190C	YER060W	YJL148W
YGL188C-A	YER061C	YJL138C
YGL148W	YER067W	YJL088W
YGL136C	YER066C-A	YJL076W
YGL134W	YER087C-A	YJL048C
YGL130W	YER091C	YJL034W
YGL129C	YER099C	YJL012C
YGL128C	YER110C	YJR016C
YGL124C	YER115C	YJR018W
YGL123C-A	YER134C	YJR073C
YGL110C	YER138W-A	YJR104C
YGL099W	YER141W	YJR105W
snR39	YER150W	YJR123W
YGL070C	YER156C	YJR145C
YGL057C	YER165W	YJR147W
YGL056C	YER172C	YJR148W
YGL050W	YER175C	YKL211C
YGL048C	YER186C	YKL181W
YGL047W	YFL062W	YKL180W
YGL014C-A	YFL056C	YKL156W
YGL007C-A	YFL044C	YKL153W
YGR027W-A	YFL014W	YKL152C
YGR027W-B	YFL003C	YKL141W
snR46	YFR001W	YKL087C
YGR033C	YFR015C	YKL082C
YGR040W	YFR044C	YKL081W
YGR056W	YFR053C	YKL065C
YGR057C	YFR057W	YKL060C
YGR077C	YGL258W	YKL056C
YGR084C	YGL255W	YKL030W
YGR114C	YGL253W	YKL006C-A
YGR120C	YGL225W	YKL006W
YGR121W-A	YGL220W	YKL001C
YGR146C-A	YGL206C	YKR013W
YGR147C	YGL200C	YKR039W
YGR158C	YGL198W	YKR059W
YGR161C-C	YGL196W	YKR092C
YGR161C-D	YGL194C	YKR093W
YGR162W	YGL187C	YLL024C
YGR169C-A	YGL184C	YLL023C
YGR172C	YGL162W	YLR009W
YGR181W	YGL159W	YLR043C
YGR191W	YGL125W	YLR058C
YGR190C	YGL120C	YLR061W
YGR198W	YGL117W	YLR073C
YGR202C	YGL115W	YLR075W
YGR204W	YGL103W	YLR100W
YGR212W	YGL090W	YLR110C
YGR215W	YGL084C	YLR112W
YGR253C	YGL080W	YLR142W
YGR269W	YGL069C	YLR167W
YGR270W	YGL051W	YLR168C
YGR270C-A	YGL040C	YLR169W
YGR279C	YGL039W	YLR171W
YHL034C	YGL032C	YLR185W
YHL027W	YGL028C	YLR186W
YHL026C	YGL022W	YLR244C
YHL019C	YGL005C	YLR257W
YHL017W	YGL001C	YLR264W
YHL006W-A	YGR008C	YLR287C-A
YHL007C	YGR025W	YLR325C
YHL006C	YGR029W	YLR326W
YHR009C	YGR035C	YLR333C
YHR012W	YGR037C	YLR340W
YHR020W	YGR041W	YLR344W
YHR021W-A	YGR044C	YLR349W
YHR024C	YGR049W	YLR348C
YHR025W	YGR052W	YLR350W
YHR032W-A	YGR075C	YLR354C
YHR065C	YGR086C	YLR355C
YHR069C-A	YGR095C	YLR367W
YHR085W	YGR098C	YLR372W
YHR108W	YGR103W	YLR388W
YHR130C	YGR105W	YLR395C
YHR135C	YGR108W	YLR406C
YHR152W	YGR109C	YLR413W
YHR165W-A	YGR123C	YLR441C
YHR173C	YGR138C	YLR448W
YHR175W	YGR143W	YLR449W
YHR179W	YGR145W	YLR452C
YHR182C-A	YGR153W	YML123C
YIL156W	YGR159C	YML106W
YIL149C	YGR164W	YML078W
YIL142W	YGR173W	YML075C
YIL142C-A	YGR180C	YML073C
YIL141W	YGR182C	YML063W
YIL134C-A	YGR183C	YML052W
snR68	YGR187C	YML026C
YIL134W	YGR189C	YML024W
YIL118W	YGR199W	YML018C
YIL105W-A	YGR200C	YMR071C
YIL094C	YGR206W	YMR083W
YIL090W	YGR208W	YMR116C
YIL068W-A	YGR241C	YMR121C
YIL050W	YGR244C	YMR131C
YIL047C-A	YGR245C	YMR142C
YIL030W-A	YGR247W	YMR143W
YIL029W-A	YGR260W	YMR145C
YIL022W	YGR264C	YMR194W
YIL021W	YGR272C	YMR194C-A
YIR016W	YGR280C	YMR195W
YJL197C-A	YGR281W	YMR217W
YJL192C	YGR286C	YMR235C
YJL168C	YGR288W	YMR242C
YJL162C	YGR295C	YMR307W
snR128	YHL050C	YMR319C
snR190	YHL043W	YNL302C
YJL128C	YHL037C	YNL255C
YJL081C	YHL036W	YNL217W
YJL077W-B	YHL028W	YNL178W
YJL070C	YHL016C	YNL142W
YJL047C-A	YHL011C	YNL112W
snR60	YHR003C	YNL096C
YJL020W-A	YHR005C-A	YNL067W
YJL013C	YHR013C	YNL066W
YJL006C	YHR014W	YNL052W
YJL003W	YHR015W	YNL031C
YJL002C	YHR026W	YNL030W
YJL001W	YHR038W	YNL018C
YJR001W	YHR047C	YNL002C
YJR014W	YHR049W	YNR014W
YJR044C	YHR049C-A	YNR017W
YJR059W	YHR051W	YNR050C
YJR146W	YHR053C	YNR053C
YKL212W	YHR054C	YOL158C
snR64	YHR055C	YOL155C
YKL210W	YHR057C	YOL128C
YKL207W	YHR064C	YOL127W
YKL198C	YHR068W	YOL121C
YKL183C-A	YHR071W	YOL109W
YKL171W	YHR081W	YOL106W
YKL156C-A	YHR083W	YOL086C
YKL145W	YHR087W	YOL052C
YKL145W-A	YHR089C	YOL040C
YKL138C-A	YHR092C	YOL039W
YKL110C	YHR094C	YOL012C
snR38	YHR095W	YOR063W
YKL064W	YHR099W	YOR092W
YKL057C	YHR121W	YOR095C
YKL054C	YHR124W	YOR096W
YKL052C	YHR127W	YOR102W
YKL038W	YHR128W	YOR145C
YKL032C	YHR139C-A	YOR167C
YKL027W	YHR140W	YOR182C
snR87	YHR143W	YOR183W
YKL002W	YHR145C	YOR184W
YKR006C	YHR147C	YOR222W
YKR052C	YHR148W	YOR234C
YKR084C	YHR153C	YOR272W
YKR086W	YHR162W	YOR277C
YLL019W-A	YHR183W	YOR312C
YLR008C	YHR202W	YOR342C
YLR018C	YHR214W	YOR344C
YLR019W	YHR214W-A	YOR348C
YLR028C	YHR215W	YOR355W
YLR035C-A	YHR216W	YOR359W
YLR044C	YIL165C	YOR369C
YLR052W	YIL164C	YPL265W
YLR057W	YIL162W	YPL252C
YLR060W	YIL161W	YPL250C
YLR077W	YIL157C	YPL249C-A
YLR079W	YIL145C	YPL220W
YLR099W-A	YIL131C	YPL211W
YLR105C	YIL124W	YPL198W
YLR113W	YIL121W	YPL143W
YLR139C	YIL117C	YPL131W
YLR149C-A	YIL114C	YPL094C
YLR193C	YIL104C	YPL093W
YLR195C	YIL098C	YPL090C
YLR222C-A	YIL096C	YPL082C
YLR246W	YIL073C	YPL079W
YLR250W	YIL064W	YPL066W
YLR261C	YIL062C	YPL057C
YLR262C	YIL060W	YPL037C
YLR287C	YIL049W	YPL036W
YLR293C	YIL043C	YPL019C
YLR332W	YIL041W	YPR043W
snR61	YIL037C	YPR069C
snR55	YIL034C	YPR102C
snR57	YIL020C	YPR124W
YLR335W	YIL019W	YPR132W
YLR342W	YIL016W	YPR138C
YLR342W-A	YIL011W	YPR145W
YLR347W-A	YIL009W	YPR183W
YLR347C	YIL008W
YLR364C-A	YIR005W
snR44	YIR011C
YLR368W	YIR023W
YLR379W	YIR026C
YLR386W	YIR027C
snR34	YIR029W
YLR389C	YIR030C
YLR390W	YIR034C
YLR398C	YJL216C
YLR399W-A	YJL214W
YLR399C	YJL213W
YLR400W	YJL211C
YLR412W	YJL206C
YLR436C	YJL200C
YLR447C	YJL199C
YML116W-A	YJL196C
YML107C	YJL194W
YML099C	YJL179W
YML095C	YJL172W
YML092C	YJL170C
YML077W	YJL164C
YML064C	YJL163C
YML057W	YJL153C
YML057C-A	YJL150W
snR54	YJL145W
YML047W-A	YJL136C
YML039W	YJL134W
YML040W	YJL124C
YML035C	YJL122W
YML034W	YJL121C
YML034C-A	YJL118W
YML031W	YJL109C
YML031C-A	YJL097W
YML030W	YJL096W
YML016C	YJL079C
YML011C	YJL077C
YML009W-B	YJL071W
YML006C	YJL066C
YMR013C-A	YJL063C
YMR013C	YJL062W
snR78	YJL053W
snR77	YJL052W
snR76	YJL051W
snR75	YJL026W
snR74	YJL016W
snR73	YJL014W
YMR013W-A	YJL008C
YMR016C	YJR004C
YMR024W	YJR009C
YMR030W-A	YJR024C
YMR043W	YJR025C
YMR066W	YJR030C
YMR073C	YJR038C
YMR078C	YJR047C
YMR089C	YJR048W
YMR092C	YJR070C
YMR109W	YJR077C
snR24	YJR085C
YMR141C	YJR094W-A
YMR141W-A	YJR101W
snR11	YJR118C
YMR216C	YJR125C
YMR221C	YJR129C
YMR230W-A	YJR131W
YMR231W	YJR132W
YMR236W	YJR135W-A
YMR242W-A	YJR137C
YMR259C	YJR150C
YMR277W	YJR161C
YMR290W-A	YKL216W
YMR307C-A	YKL203C
YNL323W	YKL202W
YNL314W	YKL192C
YNL307C	YKL191W
YNL288W	YKL185W
YNL281W	YKL177W
YNL249C	YKL172W
YNL245C	YKL167C
YNL243W	YKL164C
YNL186W	YKL150W
YNL154C	YKL148C
YNL152W	YKL143W
YNL143C	YKL138C
YNL140C	YKL128C
YNL138W	YKL127W
YNL119W	YKL120W
YNL103W-A	YKL114C
YNL103W	YKL096W
YNL102W	YKL091C
YNL098C	YKL085W
YNL097C-B	YKL069W
YNL071W	YKL067W
YNL064C	YKL066W
YNL063W	YKL053C-A
YNR016C	YKL043W
YNR035C	YKL039W
snR49	YKL035W
YNR052C	YKL036C
snR191	YKL033W-A
YOL125W	YKL024C
YOL098C	YKL019W
snR58	YKL016C
YOL097W-A	YKL015W
YOL085W-A	YKL014C
YOL069W	YKL009W
YOL068C	YKL003C
snR81	YKR034W
YOL038C-A	YKR033C
YOL037C	YKR049C
YOL025W	YKR061W
YOL021C	YKR066C
YOL020W	YKR075C
YOL019W-A	YKR085C
YOL005C	YKR088C
YOR011W-A	YKR094C
YOR015W	YKR106W
YOR022C	YLL067C
YOR026W	YLL063C
snR62	YLL062C
YOR043W	YLL061W
YOR046C	YLL047W
YOR061W	YLL044W
YOR081C	YLL045C
YOR085W	YLL041C
YOR090C	YLL034C
YOR154W	YLL028W
YOR156C	YLL014W
YOR157C	YLL012W
YOR166C	YLL009C
YOR199W	YLL008W
YOR200W	YLR012C
YOR211C	YLR029C
YOR212W	YLR034C
snR17a	YLR036C
YOR259C	YLR040C
YOR260W	YLR042C
YOR271C	YLR049C
snR8	YLR050C
snR31	YLR053C
snR5	YLR062C
YOR278W	YLR068W
YOR298C-A	YLR076C
YOR299W	YLR081W
YOR308C	YLR083C
YOR335W-A	YLR084C
YOR335C	YLR093C
YOR349W	YLR101C
YOR354C	YLR106C
YPL263C	YLR108C
YPL250W-A	YLR121C
YPL244C	YLR129W
YPL234C	YLR130C
YPL233W	YLR132C
YPL227C	YLR134W
YPL204W	YLR136C
snR59	YLR152C
snR17b	YLR153C
YPL137C	YLR155C
YPL135C-A	YLR156W
YPL125W	YLR158C
YPL106C	YLR159W
YPL063W	YLR160C
YPL048W	YLR161W
YPL032C	YLR175W
YPL030W	YLR179C
YPL008W	YLR180W
YPR016W-A	YLR184W
YPR033C	YLR189C
YPR036W-A	YLR198C
YPR050C	YLR200W
YPR070W	YLR212C
YPR074W-A	YLR217W
YPR080W	YLR216C
YPR087W	YLR220W
snR41	YLR221C
YPR093C	YLR222C
YPR094W	YLR228C
YPR103W	YLR231C
YPR114W	YLR236C
YPR122W	YLR237W
YPR130C	YLR238W
YPR131C	YLR256W
YPR133W-A	YLR258W
YPR136C	YLR268W
YPR162C	YLR276C
YPR169W	YLR291C
YPR181C	YLR294C
YPR186C	YLR295C
YPR189W	YLR297W
YPR190C	YLR304C
	YLR311C
	YLR312W-A
	YLR319C
	YLR327C
	YLR328W
	YLR409C
	YLR419W
	YLR420W
	YLR432W
	YLR438W
	YLR445W
	YLR459W
	YLR460C
	YLR462W
	YLR464W
	YLR467W
	YML132W
	YML128C
	YML110C
	YML101C
	YML100W
	YML094W
	YML072C
	YML066C
	YML065W
	YML060W
	YML056C
	YML047C
	YML036W
	YML028W
	YML027W
	YML022W
	YML012W
	YMR006C
	YMR008C
	YMR011W
	YMR015C
	YMR047C
	YMR049C
	YMR056C
	YMR058W
	YMR081C
	YMR088C
	YMR090W
	YMR097C
	YMR099C
	YMR105C
	YMR120C
	YMR123W
	YMR125W
	YMR128W
	YMR152W
	YMR173W
	YMR173W-A
	YMR178W
	YMR186W
	YMR188C
	YMR189W
	YMR198W
	YMR202W
	YMR208W
	YMR210W
	YMR214W
	YMR223W
	YMR229C
	YMR230W
	YMR232W
	YMR238W
	YMR239C
	YMR243C
	YMR245W
	YMR244C-A
	YMR246W
	YMR250W
	YMR251W-A
	YMR254C
	YMR256C
	YMR260C
	YMR267W
	YMR269W
	YMR272C
	YMR276W
	YMR281W
	YMR290C
	YMR291W
	YMR292W
	YMR297W
	YMR300C
	YMR303C
	YMR316W
	YMR321C
	YMR323W
	YNL339C
	YNL336W
	YNL335W
	YNL334C
	YNL333W
	YNL331C
	YNL330C
	YNL329C
	YNL327W
	YNL322C
	YNL301C
	YNL300W
	YNL289W
	YNL279W
	YNL274C
	YNL259C
	YNL256W
	YNL248C
	YNL244C
	YNL239W
	YNL219C
	YNL209W
	YNL208W
	YNL193W
	YNL185C
	YNL182C
	YNL180C
	YNL179C
	YNL175C
	YNL162W
	YNL153C
	YNL151C
	YNL147W
	YNL145W
	YNL141W
	YNL135C
	YNL132W
	YNL125C
	YNL117W
	YNL113W
	YNL110C
	YNL087W
	YNL079C
	YNL078W
	YNL065W
	YNL061W
	YNL055C
	YNL053W
	YNL048W
	YNL046W
	YNL044W
	YNL043C
	YNL035C
	YNL034W
	YNL021W
	YNL015W
	YNL013C
	YNL010W
	YNR001C
	YNR008W
	YNR011C
	YNR021W
	YNR024W
	YNR036C
	YNR037C
	YNR043W
	YNR044W
	YNR046W
	YNR067C
	YOL165C
	YOL154W
	YOL152W
	YOL151W
	YOL144W
	YOL143C
	YOL139C
	YOL136C
	YOL124C
	YOL118C
	YOL104C
	YOL101C
	YOL093W
	YOL092W
	YOL084W
	YOL082W
	YOL080C
	YOL059W
	YOL058W
	YOL045W
	YOL036W
	YOL022C
	YOL019W
	YOL016C
	YOL014W
	YOL010W
	YOR010C
	YOR020C
	YOR045W
	YOR049C
	YOR077W
	YOR078W
	YOR079C
	YOR082C
	YOR087W
	YOR101W
	YOR107W
	YOR108W
	YOR119C
	YOR120W
	YOR126C
	YOR140W
	YOR146W
	YOR150W
	YOR161C
	YOR164C
	YOR173W
	YOR178C
	YOR179C
	YOR202W
	YOR204W
	YOR206W
	YOR210W
	YOR224C
	YOR230W
	YOR239W
	YOR246C
	YOR253W
	YOR264W
	YOR273C
	YOR276W
	YOR286W
	YOR287C
	YOR289W
	YOR293W
	YOR300W
	YOR310C
	YOR313C
	YOR315W
	YOR317W
	YOR321W
	YOR323C
	YOR327C
	YOR331C
	YOR340C
	YOR341W
	YOR356W
	YOR361C
	YOR374W
	YOR387C
	YOR390W
	YOR393W
	YPL281C
	YPL279C
	YPL274W
	YPL266W
	YPL256C
	YPL251W
	YPL249C
	YPL245W
	YPL226W
	YPL207W
	YPL187W
	YPL183C
	YPL170W
	YPL163C
	YPL158C
	YPL144W
	YPL141C
	YPL132W
	YPL126W
	YPL111W
	YPL095C
	YPL088W
	YPL087W
	YPL081W
	YPL058C
	YPL043W
	YPL041C
	YPL029W
	YPL014W
	YPL013C
	YPL012W
	YPL004C
	YPR009W
	YPR017C
	YPR020W
	YPR035W
	YPR047W
	YPR051W
	YPR060C
	YPR063C
	YPR074C
	YPR100W
	YPR099C
	YPR110C
	YPR118W
	YPR119W
	YPR128C
	YPR133C
	YPR137W
	YPR149W
	YPR151C
	YPR163C
	YPR187W
	YPR194C
