# Supplementary material for: Genome-wide analysis of interactions between ATP-dependent chromatin remodeling and histone modifications
Source: BMC Genomics. 2009 Jul 8;10:304. doi: 10.1186/1471-2164-10-304 (PMC2713269; doi:10.1186/1471-2164-10-304)
Supplement: Additional file 6 — Table S6. The K-S P values that evaluate difference in the distribution of gene expression values accompanying the mutation of TFs between the modification cohort genes and the rest of the genes. [file 1471-2164-10-304-S6.xls]

## Sheet: Sheet1
Table S6 The K-S P values that evaluate difference in the distribution
of gene expression values accompanying the mutation of TFs between the
modification cohort genes and the rest of the genes. We resricted the
analysis to the TF-acetylation associations identified in a previous study [33]
TFs	Modifications	–log10 P values
SPT2	H4K8 ac	1.07313
YBL054W	H4K8 ac	0.978551
HIR3	H4K8 ac	1.22426
ABF1	H4K8 ac	0.53316
ABF1	H4K12 ac	1.33621
SPT2	H4K12 ac	1.50169
HIR3	H4K12 ac	0.490845
HIR2	H3K9 ac	0.467215
SPT2	H3K9 ac	2.41183
HIR3	H3K9 ac	0.615707
GCN4	H3K9 ac	0.538938
YML081W	H3K14 ac	0.119655
SPT2	H3K14 ac	1.01388
HIR3	H3K14 ac	0.43231
SPT2	H3K18 ac	5.01715
YML081W	H3K18 ac	5.14815
HIR3	H3K18 ac	1.16841
MOT2	H3K18 ac	1.53375
GCN4	H3K18 ac	1.66385
YBL054W	H3K18 ac	0.926714
YML081W	H3K23 ac	0.649296
HIR3	H3K23 ac	0.575653
SNF1	H3K23 ac	0.211805
SPT2	H3K23 ac	1.84956
HIR2	H3K27 ac	0.991617
HIR3	H3K27 ac	1.99456
YML081W	H3K27 ac	3.45841
SPT2	H3K27 ac	2.78758
HIR1	H3K27 ac	2.00558
ABF1	H2AK7 ac	0.0994664
HIR3	H2AK7 ac	0.102506
HIR3	H2BK11 ac	0.760593
YML081W	H2BK11 ac	0.270816
YBL054W	H2BK16 ac	0.369995
HIR3	H2BK16 ac	0.80401
GCN4	H2BK16 ac	1.29603
