# Supplementary material for: Genome-wide analysis of interactions between ATP-dependent chromatin remodeling and histone modifications
Source: BMC Genomics. 2009 Jul 8;10:304. doi: 10.1186/1471-2164-10-304 (PMC2713269; doi:10.1186/1471-2164-10-304)
Supplement: Additional file 7 — Table S7. Significance values relating genomic properties to the three cohorts P values for Gene Ontology terms were derived using 'GO term finder' at the Saccharomyces Genome Database. [file 1471-2164-10-304-S7.xls]

## Sheet: Sheet1
Table S7 Significance values relating genomic properties to the three cohorts
P values for Gene Ontology terms were derived using ‘GO term finder’ at the
Saccharomyces Genome Database
Gene Ontology ID	Properties	–log10 P values
modification-independent	cohort
154	rRNA modification	22.5436
31167	rRNA methylation	17.5129
9451	RNA modification	17.3002
1510	RNA methylation	16
32259	methylation	12.0545
43414	biopolymer methylation	12.0545
6730	one-carbon compound metabolic process	10.1475
43412	biopolymer modification	8.82974
16072	rRNA metabolic process	7.28819
6364	rRNA processing	7.25259
34660	ncRNA metabolic process	6.86646
34470	ncRNA processing	6.77728
31118	rRNA pseudouridine synthesis	4.27984
6396	RNA processing	4.13194
1522	pseudouridine synthesis	2.86012
42254	ribosome biogenesis	2.66756
remodeling-independent	cohort
22613	ribonucleoprotein complex biogenesis and assembly	9.1707
42254	ribosome biogenesis	7.61261
6091	generation of precursor metabolites and energy	3.12494
7532	regulation of transcription, mating-type specific	2.49621
42273	ribosomal large subunit biogenesis	2.23433
modification and	remodeling cohort
6412	translation	33.7852
44249	cellular biosynthetic process	18.8996
9058	biosynthetic process	18.6635
42254	ribosome biogenesis	15.2411
8152	metabolic process	14.9957
19538	protein metabolic process	14.1073
44267	cellular protein metabolic process	14.1029
44237	cellular metabolic process	13.6126
22613	ribonucleoprotein complex biogenesis and assembly	12.2733
34961	cellular biopolymer biosynthetic process	12.1186
43284	biopolymer biosynthetic process	12.091
34645	cellular macromolecule biosynthetic process	11.5229
9059	macromolecule biosynthetic process	11.5229
44238	primary metabolic process	10.6778
10467	gene expression	10.5302
9987	cellular process	10.1062
30490	maturation of SSU-rRNA	8.07007
462	maturation of SSU-rRNA from tricistronic rRNA transcript (SSU-rRNA, 5.8S rRNA, LSU-rRNA)	8.07007
42257	ribosomal subunit assembly	7.86646
42255	ribosome assembly	7
6807	nitrogen compound metabolic process	6.54975
34641	cellular nitrogen compound metabolic process	5.42366
34960	cellular biopolymer metabolic process	5.32148
42273	ribosomal large subunit biogenesis	5.25885
9308	cellular amine metabolic process	5.03905
42274	ribosomal small subunit biogenesis	4.88941
6519	cellular amino acid and derivative metabolic process	4.86646
6520	amino acid metabolic process	4.68613
28	ribosomal small subunit assembly and maintenance	4.03152
19752	carboxylic acid metabolic process	3.95861
6082	organic acid metabolic process	3.95861
44260	cellular macromolecule metabolic process	3.65758
43170	macromolecule metabolic process	3.37675
16072	rRNA metabolic process	3.35655
6364	rRNA processing	3.18709
6007	glucose catabolic process	2.45717
51029	rRNA transport	2.4389
6407	rRNA export from nucleus	2.4389
6996	organelle organization	2.35754
34660	ncRNA metabolic process	2.27003
9309	amine biosynthetic process	2.23958
27	ribosomal large subunit assembly and maintenance	2.20761
44271	nitrogen compound biosynthetic process	2.18111
43283	biopolymer metabolic process	2.11295
